# Supplementary material for: High-Level Ab Initio Predictions of Thermochemical Properties of Organosilicon Species: Critical Evaluation of Experimental Data and a Reliable Benchmark Database for Extending Group Additivity Approaches
Source: J Phys Chem A. 2022 Mar 7;126(10):1729–42. doi: 10.1021/acs.jpca.1c09980 (PMC8935367; doi:10.1021/acs.jpca.1c09980)
Supplement: Supplementary file 2 — jp1c09980_si_002.xyz [file jp1c09980_si_002.xyz]

5
1 W1X-1
H         0.854188512688      0.854188512688      0.854188512688
Si        0.000000000000      0.000000000000      0.000000000000
H        -0.854188512688     -0.854188512688      0.854188512688
H         0.854188512688     -0.854188512688     -0.854188512688
H        -0.854188512688      0.854188512688     -0.854188512688

8
2 W1X-1
Si        0.000000000000      0.000000000000      0.634875230769
H         0.000000000000      1.386965000000      1.158936230769
H         1.201146924160     -0.693482500000      1.158936230769
H        -1.201146924160     -0.693482500000      1.158936230769
C         0.000000000000      0.000000000000     -1.243929769231
H         0.882213787658      0.509346367787     -1.633827769231
H        -0.882213787658      0.509346367787     -1.633827769231
H         0.000000000000     -1.018692735574     -1.633827769231

11
3 W1X-1
H        -0.389846581404     -1.606121242380      1.200490000000
Si       -0.801166711456     -0.836873311919      0.000000000000
H        -0.389846581404     -1.606121242380     -1.200490000000
H        -2.280041730519     -0.724119561944      0.000000000000
C         0.000000000000      0.869840823529      0.000000000000
H        -0.367986092504      1.416991761316      0.872394000000
H        -0.367986092504      1.416991761316     -0.872394000000
C         1.535058003953      0.846462083053      0.000000000000
H         1.926374090884      0.332268149210     -0.879435000000
H         1.926374090884      0.332268149210      0.879435000000
H         1.948944833233      1.856251153026      0.000000000000

9
4 W1X-1
Si        0.596651576303     -0.904968836720      0.000000000000
H         1.430284665747     -1.179303564924      1.195528000000
H         1.430284665747     -1.179303564924     -1.195528000000
H        -0.570961126453     -1.816654217405      0.000000000000
C         0.000000000000      0.862631968750      0.000000000000
H         0.743179741181      1.656466211054      0.000000000000
C        -1.284329114532      1.213916550011      0.000000000000
H        -1.599752452824      2.251504447172      0.000000000000
H        -2.080182874453      0.477563290533      0.000000000000

15
5 W1X-1
Si        0.028452103448      2.340532948276      0.000000000000
H         1.420060103448      2.854219948276      0.000000000000
H        -0.651120896552      2.859124948276      1.210119000000
H        -0.651120896552      2.859124948276     -1.210119000000
C        -0.009471896552      0.465529948276      0.000000000000
C        -0.011642896552     -2.343241051724      0.000000000000
C        -0.012575896552     -0.256003051724     -1.200002000000
C        -0.012575896552     -0.256003051724      1.200002000000
C        -0.012575896552     -1.645835051724      1.202547000000
C        -0.012575896552     -1.645835051724     -1.202547000000
H        -0.019988896552      0.270636948276     -2.146756000000
H        -0.019988896552      0.270636948276      2.146756000000
H        -0.016757896552     -2.183812051724      2.141481000000
H        -0.016757896552     -2.183812051724     -2.141481000000
H        -0.014143896552     -3.425257051724      0.000000000000

14
6 W1X-1
C         0.586321343485      0.135757412879      0.000000000000
H         1.501745455193     -0.466553801943      0.000000000000
C         0.586321343485      1.001505446243     -1.268964988599
H        -0.316512614448      1.613709372872     -1.330780989506
H         1.441253966751      1.682609738256     -1.275168956538
H         0.638712393738      0.397985556543     -2.176478002602
C         0.586321343485      1.001505446243      1.268964988599
H        -0.316512614448      1.613709372872      1.330780989506
H         0.638712393738      0.397985556543      2.176478002602
H         1.441253966751      1.682609738256      1.275168956538
Si       -0.846546469345     -1.102365180293      0.000000000000
H        -0.792254409478     -1.968487264013     -1.203545086614
H        -0.792254409478     -1.968487264013      1.203545086614
H        -2.146277740225     -0.384578313457      0.000000000000

17
7 W1X-1
C        -0.100804379856      1.683115252358      0.121392242595
C         0.040893676224      0.220855649105     -0.332852017178
Si        1.792891322929     -0.421234548423     -0.006857899760
C        -1.016045336848     -0.710264807325      0.295711677145
H        -0.790604872621     -1.746152384096      0.027098097159
H        -0.088587609755      0.187603315288     -1.421798941207
H        -0.934709096489     -0.658018017710      1.386146896637
C        -2.458424564700     -0.407174789725     -0.117896988711
H         0.010360134587      1.770657904183      1.204961874482
H         0.654702491651      2.321966118871     -0.338737829564
H        -1.075614833709      2.096881206736     -0.141726720859
H         1.948717294887     -1.804893052214     -0.519894488620
H         2.799549771474      0.443249130369     -0.671099518206
H         2.079556615724     -0.430394660448      1.450003649571
H        -3.148419353002     -1.126412481658      0.326066321037
H        -2.775125895507      0.586622584555      0.199318067137
H        -2.574019537165     -0.463013812428     -1.202456294034

20
8 W1X-1
C        -0.096685888848     -0.067079771747     -0.232905051724
H        -0.171061814614      0.118873257945     -1.312220051724
C        -1.477544087522     -0.564750220496      0.253627948276
H        -1.641503496496     -1.589212155042     -0.092047051724
H        -1.471521108043     -0.616153222901      1.346817948276
C         0.323802637148      1.250516060390      0.450360948276
H         0.534931560115      1.057551976106      1.507188948276
H        -0.522565086841      1.941912398268      0.440142948276
Si        1.177371555624     -1.458653280362     -0.025898051724
H         0.700937069399     -2.676626090165     -0.726307051724
H         2.510398694175     -1.111590812518     -0.573728051724
H         1.343002426086     -1.783141346483      1.413817948276
C        -2.661862747168      0.287823252294     -0.210008051724
H        -2.711807732657      0.324171272232     -1.300216051724
H        -3.603652913516     -0.128872371735      0.150660948276
H        -2.599854337663      1.313614227540      0.153755948276
C         1.522235917324      1.952344581966     -0.189944051724
H         1.733809294173      2.896334497504      0.314164948276
H         2.427170675164      1.345745220708     -0.144885051724
H         1.328840006376      2.175415659171     -1.241364051724

11
9 W1X-1
H         1.197337000000      0.000000000000      1.425777000000
Si        0.000000000000      0.000000000000      0.546075000000
H        -1.197337000000      0.000000000000      1.425777000000
C         0.000000000000      1.556300000000     -0.509739000000
H         0.000000000000      2.452456000000      0.112586000000
H        -0.882177000000      1.595861000000     -1.151227000000
H         0.882177000000      1.595861000000     -1.151227000000
C         0.000000000000     -1.556300000000     -0.509739000000
H         0.000000000000     -2.452456000000      0.112586000000
H         0.882177000000     -1.595861000000     -1.151227000000
H        -0.882177000000     -1.595861000000     -1.151227000000

14
10 W1X-1
Si        0.000000000000      0.745824047619      0.000000000000
H        -0.688668982349      1.298736069604      1.196503000000
H        -0.688668982349      1.298736069604     -1.196503000000
C        -0.167049060001     -1.133685947048      0.000000000000
H         0.365579927537     -1.524040964052      0.872557000000
H         0.365579927537     -1.524040964052     -0.872557000000
C         1.799841017460      1.292761990161      0.000000000000
H         2.324075005609      0.921520973426      0.882254000000
H         1.877017052201      2.381006987698      0.000000000000
H         2.324075005609      0.921520973426     -0.882254000000
C        -1.615959076221     -1.641777900793      0.000000000000
H        -2.160656065092     -1.293151883405     -0.879121000000
H        -2.160656065092     -1.293151883405      0.879121000000
H        -1.658674111040     -2.732460899430      0.000000000000

12
11 W1X-1
H        -0.856172395975      1.443155704156      1.228313853609
Si       -0.506302918231      0.566930729901      0.080306781875
H        -0.311510083658      1.423108891629     -1.116627492405
C         1.106241751827     -0.308186709998      0.435292214735
H         1.159056638843     -0.958537698232      1.306292490621
C         2.202376565049     -0.190680027038     -0.311982581050
H         3.122791165853     -0.714981822652     -0.078603115302
H         2.228343957012      0.440107146454     -1.193706217697
C        -1.914000296950     -0.647136387900     -0.204051590166
H        -2.849361934719     -0.117653230664     -0.392511090112
H        -2.062828341423     -1.286024469748      0.668112714906
H        -1.709786270255     -1.290185989937     -1.061114350984

18
12 W1X-1
H         0.263857030303     -0.104152015152      2.146244000000
C         0.253962030303     -0.630577015152      1.199113000000
C         0.253962030303     -2.020551015152     -1.202387000000
C         0.250626030303      0.093132984848      0.000000000000
C         0.253962030303     -2.020551015152      1.202387000000
C         0.252829030303     -2.718281015152      0.000000000000
C         0.253962030303     -0.630577015152     -1.199113000000
H         0.259077030303     -2.558598015152      2.141395000000
H         0.255789030303     -3.800343015152      0.000000000000
H         0.263857030303     -0.104152015152     -2.146244000000
H         0.259077030303     -2.558598015152     -2.141395000000
Si        0.202994030303      1.971193984848      0.000000000000
H         0.915190030303      2.463820984848     -1.205874000000
H         0.915190030303      2.463820984848      1.205874000000
C        -1.555244969697      2.638904984848      0.000000000000
H        -2.101475969697      2.301071984848     -0.881918000000
H        -1.555350969697      3.730335984848      0.000000000000
H        -2.101475969697      2.301071984848      0.881918000000

17
13 W1X-1
C        -0.828941048125     -0.114470161162     -0.380208980000
H        -0.735827055341     -0.216135167771     -1.467990980000
C        -1.072349147379     -1.512811143885      0.207524020000
H        -1.149950144771     -1.476063138377      1.296916020000
H        -2.006525177521     -1.937469077577     -0.169580980000
C        -2.013835981766      0.820421922942     -0.093257980000
H        -2.147360971040      0.971538932420      0.980599020000
H        -2.946195011582      0.400370989121     -0.479976980000
Si        0.804537005691      0.643721722894      0.215244020000
H         0.958355101403      1.992158711976     -0.392265980000
C         2.302039931027     -0.408179383399     -0.223427980000
H         3.221587965350      0.075370551332      0.109990020000
H         2.254240861314     -1.390338380006      0.248847020000
H         2.377155920497     -0.556541388730     -1.302143980000
H        -1.879396912069      1.802347913400     -0.549667980000
H        -0.272020196933     -2.210943200692     -0.042827980000
H         0.740935018476      0.823831727408      1.690912020000

20
14 W1X-1
C         0.367518541845      0.187219734402     -0.231334399451
H         0.383947158390      0.238841256545     -1.327824538058
C         1.570804203773     -0.669255195493      0.213886289619
H         1.411168932057     -1.705275592318     -0.097786434330
H         1.609926674954     -0.687908886821      1.307711350026
C         0.427809104660      1.623558816583      0.314463164369
H         0.411192631912      1.629364104479      1.407284529165
C         2.923876255944     -0.204462704356     -0.331281322519
H         3.183494332280      0.796418992256      0.014461316281
H         2.920560489021     -0.188506493998     -1.423369263883
H         3.722533417658     -0.876304009069     -0.012624240714
H         1.335601912229      2.140867725822     -0.000699711407
H        -0.415971464667      2.223626980324     -0.029637664052
Si       -1.266622916448     -0.665358981638      0.219796413660
H        -1.351186755092     -0.801819845061      1.699097399637
H        -1.265384736447     -2.036978586173     -0.354497590770
C        -2.777466861667      0.265732422391     -0.406942416397
H        -2.745427628341      0.385164642639     -1.491374861662
H        -2.852100653780      1.258374278351      0.039039329618
H        -3.690880947225     -0.277597265213     -0.159677304821

23
15 W1X-1
H        -1.593332457978     -0.319818488597      1.827928553593
Si       -1.434647120066     -0.491234120394      0.358464628632
H        -1.658218389659     -1.929260266844      0.060668755137
C         0.329738192537      0.034979734872     -0.113452081767
C         0.604379086827      1.468675564680      0.396606328481
C         1.788924158298      2.165436767385     -0.278456479371
C         1.398851833031     -0.967918180213      0.373470761515
C         1.485432523742     -2.253185643255     -0.450513837277
C        -2.748314402059      0.515691861634     -0.538924427007
H         0.366037671967      0.060700925006     -1.210476245106
H         1.214860483399     -1.218287734888      1.423581217105
H         2.379153540318     -0.484224426886      0.356763786003
H         0.768048912587      1.432538069698      1.477839884097
H        -0.280549932471      2.095113900845      0.252806027765
H         1.729775270709     -2.031593768773     -1.491669496132
H         0.546561329652     -2.807125563604     -0.443019358397
H         2.262086469712     -2.914063128434     -0.062687192065
H         2.720790299765      1.615747820578     -0.142635431149
H         1.938282330962      3.166133986769      0.130567286896
H         1.618850444342      2.268114472035     -1.352180801230
H        -3.746414646423      0.194357026103     -0.236942026312
H        -2.664147953298      1.581153454011     -0.321612530523
H        -2.670792046914      0.385710777875     -1.619818817982

17
16 W1X-1
C         0.000000000000      1.567144151813     -0.635828747294
H        -0.874046306716      1.537522365865     -1.294516670552
Si        0.000000000000      0.000000000000      0.416394999141
C         0.000000000000     -1.567144151813     -0.635828747294
H         0.874046306716     -1.537522365865     -1.294516670552
H        -1.196143108414      0.000000000000      1.302015642946
H         1.196143108414      0.000000000000      1.302015642946
H         0.874046306716      1.537522365865     -1.294516670552
C         0.000000000000      2.872628616807      0.172811446534
H        -0.874046306716     -1.537522365865     -1.294516670552
C         0.000000000000     -2.872628616807      0.172811446534
H         0.000000000000      3.748127595132     -0.479118297379
H        -0.878306041380      2.943825108446      0.816143019511
H         0.878306041380      2.943825108446      0.816143019511
H         0.000000000000     -3.748127595132     -0.479118297379
H         0.878306041380     -2.943825108446      0.816143019511
H        -0.878306041380     -2.943825108446      0.816143019511

21
17 W1X-1
C        -1.587263472265      1.970675963082      1.202495339884
C        -2.112685278167      2.429977305151      0.000000000000
C        -1.587263472265      1.970675963082     -1.202495339884
C        -0.542449943402      1.054303607624     -1.199113999820
C         0.000000000000      0.574888274906      0.000000000000
C        -0.542449943402      1.054303607624      1.199113999820
Si        1.379166924208     -0.700613188259      0.000000000000
C         0.720748335947     -2.469930555031      0.000000000000
H         0.071199890419     -2.590931950353      0.871228467013
H         2.223344710045     -0.495129223289     -1.205552615766
H         2.223344710045     -0.495129223289      1.205552615766
C         1.815076259839     -3.546818633021      0.000000000000
H         0.071199890419     -2.590931950353     -0.871228467013
H        -0.139712647479      0.714583384755      2.146128775854
H        -0.139712647479      0.714583384755     -2.146128775854
H        -1.988871465904      2.329276258701     -2.141171864535
H        -1.988871465904      2.329276258701      2.141171864535
H        -2.924258624373      3.145675093596      0.000000000000
H         1.387413529502     -4.551045171568      0.000000000000
H         2.456691845754     -3.465290380675     -0.878615801621
H         2.456691845754     -3.465290380675      0.878615801621


13
18 W1X-1
H         1.210040000000     -0.046523000000      1.521647173913
Si        0.000000000000      0.000000000000      0.662833173913
H        -1.210040000000      0.046523000000      1.521647173913
C         0.000000000000     -1.547314000000     -0.384970826087
H        -0.831543000000     -1.706478000000     -1.067820826087
C         0.000000000000      1.547314000000     -0.384970826087
H         0.831543000000      1.706478000000     -1.067820826087
C        -0.961807000000      2.467983000000     -0.352141826087
H        -0.936031000000      3.355858000000     -0.974639826087
H        -1.820396000000      2.374705000000      0.303657173913
C         0.961807000000     -2.467983000000     -0.352141826087
H         0.936031000000     -3.355858000000     -0.974639826087
H         1.820396000000     -2.374705000000      0.303657173913

25
19 W1X-1
H         1.200053000000     -0.055383000000      2.395711000000
Si        0.000000000000      0.000000000000      1.523325000000
H        -1.200053000000      0.055383000000      2.395711000000
C         0.000000000000      1.562110000000      0.479522000000
C         0.025935000000      3.926394000000     -1.038823000000
C        -0.888147000000      2.608104000000      0.756189000000
C         0.900023000000      1.729955000000     -0.581263000000
C         0.915492000000      2.898002000000     -1.332592000000
C        -0.877143000000      3.779736000000      0.006672000000
H        -1.599997000000      2.507749000000      1.566390000000
H         1.595954000000      0.937505000000     -0.829262000000
H         1.619131000000      3.006612000000     -2.147622000000
H        -1.573744000000      4.575092000000      0.237625000000
H         0.036012000000      4.836335000000     -1.624347000000
C         0.000000000000     -1.562110000000      0.479522000000
C        -0.025935000000     -3.926394000000     -1.038823000000
C         0.888147000000     -2.608104000000      0.756189000000
C        -0.900023000000     -1.729955000000     -0.581263000000
C        -0.915492000000     -2.898002000000     -1.332592000000
C         0.877143000000     -3.779736000000      0.006672000000
H         1.599997000000     -2.507749000000      1.566390000000
H        -1.595954000000     -0.937505000000     -0.829262000000
H        -1.619131000000     -3.006612000000     -2.147622000000
H         1.573744000000     -4.575092000000      0.237625000000
H        -0.036012000000     -4.836335000000     -1.624347000000

14
20 W1X-1
H         0.000000000000      0.000000000000      1.863459976190
Si        0.000000000000      0.000000000000      0.374525976190
C         0.000000000000      1.786073142857     -0.221464023810
H        -0.881048000000      2.322161142857      0.136118976190
H         0.000000000000      1.838068142857     -1.312395023810
H         0.881048000000      2.322161142857      0.136118976190
C        -1.546784714731     -0.893036571429     -0.221464023810
H        -2.451574541395     -0.398070621475      0.136118976190
H        -1.570526541395     -1.924090521382      0.136118976190
H        -1.591813705601     -0.919034071429     -1.312395023810
C         1.546784714731     -0.893036571429     -0.221464023810
H         1.570526541395     -1.924090521382      0.136118976190
H         2.451574541395     -0.398070621475      0.136118976190
H         1.591813705601     -0.919034071429     -1.312395023810

17
21 W1X-1
Si        0.465224549475     -0.002360058011      0.350184384948
H         0.364385821954      0.000339433647      1.837006341115
C         1.956427574258     -1.038744366873     -0.149451129028
H         1.859182381983     -2.067239350712      0.202698995543
H         2.877732370103     -0.630992122984      0.270456896304
H         2.071889726767     -1.068638336181     -1.235000385790
C         0.681313140413      1.776940020927     -0.230273087333
H        -0.155985580991      2.404601809301      0.078785456147
H         0.754718012175      1.831306082661     -1.318659286908
H         1.590922076711      2.214513352375      0.185275351663
C        -1.119968025625     -0.761337354255     -0.345703106810
H        -1.155313864433     -1.808230158051     -0.028476837453
H        -1.038597580925     -0.787582216005     -1.437358801777
C        -2.419125212134     -0.052436432733      0.063642974313
H        -2.536024211826     -0.030898926720      1.148718220163
H        -3.297525585167     -0.551891010142     -0.349501270491
H        -2.440412120483      0.981221052570     -0.285819974633

15
22 W1X-1
Si       -0.062174681382     -0.475478281353      0.000000000000
C         0.677032230510      1.244741161472      0.000000000000
H         0.000000000000      2.097839304952      0.000000000000
C         1.983678010106      1.503308444347      0.000000000000
H         2.377000885701      2.514348441793      0.000000000000
H         2.722463148370      0.709240453160      0.000000000000
C        -1.107647345450     -0.742805103353      1.542780170660
H        -1.932214083464     -0.028341757331      1.589040226864
H        -0.510719816321     -0.621699477512      2.447757119004
H        -1.537463799308     -1.746290128296      1.555315226473
C        -1.107647345450     -0.742805103353     -1.542780170660
H        -0.510719816321     -0.621699477512     -2.447757119004
H        -1.537463799308     -1.746290128296     -1.555315226473
H        -1.932214083464     -0.028341757331     -1.589040226864
H         1.071659079078     -1.438170399883      0.000000000000

21
23 W1X-1
Si        0.071876986486     -1.693054000000      0.000000000000
H         1.459133986486     -2.229062000000      0.000000000000
C        -0.821276013514     -2.296092000000      1.543378000000
H        -0.297843013514     -1.981940000000      2.447463000000
H        -0.889527013514     -3.385696000000      1.555198000000
H        -1.837205013514     -1.899315000000      1.593345000000
C        -0.821276013514     -2.296092000000     -1.543378000000
H        -0.297843013514     -1.981940000000     -2.447463000000
H        -1.837205013514     -1.899315000000     -1.593345000000
H        -0.889527013514     -3.385696000000     -1.555198000000
C         0.214528986486      0.185239000000      0.000000000000
C         0.431364986486      2.991307000000      0.000000000000
C         1.463790986486      0.816310000000      0.000000000000
C        -0.924056013514      1.002520000000      0.000000000000
C        -0.821276013514      2.387617000000      0.000000000000
C         1.574669986486      2.202661000000      0.000000000000
H         2.365642986486      0.216550000000      0.000000000000
H        -1.911772013514      0.555660000000      0.000000000000
H        -1.716115013514      2.996328000000      0.000000000000
H         2.552622986486      2.666245000000      0.000000000000
H         0.514533986486      4.070117000000      0.000000000000

20
24 W1X-1
C         0.431069931034     -1.030640017241      0.000000000000
H         1.513690931034     -0.853021017241      0.000000000000
C         0.086401931034     -1.833355017241      1.264188000000
H        -0.988606068966     -2.016469017241      1.335674000000
H         0.580701931034     -2.808648017241      1.255010000000
C         0.086401931034     -1.833355017241     -1.264188000000
H        -0.988606068966     -2.016469017241     -1.335674000000
H         0.580701931034     -2.808648017241     -1.255010000000
Si       -0.385010068966      0.686628982759      0.000000000000
H        -1.862473068966      0.486561982759      0.000000000000
C         0.086401931034      1.664818982759     -1.540405000000
H        -0.377767068966      2.652753982759     -1.526228000000
H         1.167279931034      1.808905982759     -1.602647000000
H        -0.236489068966      1.163189982759     -2.453527000000
C         0.086401931034      1.664818982759      1.540405000000
H        -0.377767068966      2.652753982759      1.526228000000
H        -0.236489068966      1.163189982759      2.453527000000
H         1.167279931034      1.808905982759      1.602647000000
H         0.394308931034     -1.319770017241     -2.175986000000
H         0.394308931034     -1.319770017241      2.175986000000

23
25 W1X-1
C         0.623949001668      0.449584075930     -0.141252856562
Si       -1.115588183850     -0.252706656461     -0.457347902960
H        -1.092240393245     -0.901816900476     -1.798377023928
C        -2.405894223219      1.120616774088     -0.489222117479
H        -3.386818355736      0.721739493470     -0.754515359046
H        -2.151845969756      1.886921171640     -1.223886431512
H         0.784956532312      1.174127916931     -0.950589249732
C         1.706587715006     -0.640734244112     -0.278164804318
H         1.510344662040     -1.233904331459     -1.175943875163
H         1.625675911360     -1.335212665103      0.564128189451
H        -2.501302780024      1.608405422339      0.482602186415
C        -1.590860754476     -1.555034989103      0.820217765288
H        -0.882416804601     -2.384724522607      0.830688614382
H        -2.577217449728     -1.967390912992      0.599376995487
H        -1.627903724049     -1.134486860461      1.827037127860
C         0.716504528756      1.208052980965      1.193556988786
H         1.686266030497      1.692567814314      1.320881275408
H         0.578173277153      0.533743088098      2.042339433345
H        -0.041121211574      1.989726057549      1.268991152231
C         3.141613635625     -0.112092473009     -0.354261304251
H         3.429575793187      0.423639310364      0.550726902441
H         3.260949031790      0.572020503110     -1.197269858157
H         3.851760604121     -0.929814142825     -0.488561466823

26
26 W1X-1
C        -0.579885710505      0.046097304818     -0.235860821011
Si        1.281762647823     -0.358614118786     -0.176334476656
H         1.508206541768     -1.730360783201     -0.707450374831
C         1.935329670007     -0.308942965839      1.591677329404
H         2.991621260637     -0.583394389754      1.615903120698
H         1.400782531311     -1.006726688116      2.238370425612
H        -0.828481648061      0.137283082625     -1.301692391624
C        -0.862042127725      1.417603072730      0.421299816845
H        -0.060449390368      2.122826380187      0.183744460076
H        -0.841302601009      1.301250883225      1.509013652863
H         1.842519875684      0.687434647007      2.027492465912
C         2.252541288144      0.837581944025     -1.263127126421
H         1.906046915750      0.799410828356     -2.297514126413
H         3.313789332640      0.581743221804     -1.261644903388
H         2.162821722748      1.869489031986     -0.919303831230
C        -1.471367902750     -1.067304622802      0.357793806439
H        -2.469539893119     -0.664202447047      0.549826095810
H        -1.085773415477     -1.364964030116      1.338382516271
C        -2.189273781007      2.057242181614      0.003984156989
H        -3.043474070123      1.422859001856      0.242957618740
H        -2.207814693879      2.245214999752     -1.071469975648
H        -2.340673229001      3.012325334856      0.510112578951
C        -1.619268936582     -2.305248749946     -0.527864014931
H        -2.058415447819     -2.042122080349     -1.492631734000
H        -2.270580730235     -3.044909335864     -0.059535274187
H        -0.660155128459     -2.784728981799     -0.723296534311

24
27 W1X-1
Si       -1.387068607509      0.476568602062     -0.455810172739
H        -1.638018911408      0.265731152422     -1.907650337085
C        -2.423594819377     -0.759381573822      0.528784826456
H        -3.477064743701     -0.501078819675      0.381080504557
H        -2.228577577620     -0.599758908023      1.594176026353
C        -2.189619283272     -2.233371285489      0.169957276237
H        -2.415048788043     -2.427431803323     -0.880224562813
H        -2.818345669918     -2.896406543181      0.767200753163
H        -1.151980935071     -2.524699168242      0.338923107665
C        -1.868153308092      2.236585297146      0.009356018838
H        -1.306372114296      2.963550659015     -0.578752036190
H        -1.668448670980      2.437782561037      1.063650525078
H        -2.931405500616      2.410674456523     -0.166573305652
C         0.455681589450      0.191880282123     -0.179934183019
C         3.207960335240     -0.232176154721      0.232113155758
C         1.300357959549     -0.169688175827     -1.236236665781
C         1.031175009839      0.334263747369      1.090402517488
C         2.389021340366      0.125861272684      1.297827189406
C         2.660899887456     -0.379773370082     -1.036378824468
H         0.890579703581     -0.288717089402     -2.231843001572
H         0.413818205391      0.613439354641      1.936790149039
H         2.809003834313      0.242711308655      2.288503247979
H         3.292491904836     -0.658224834736     -1.870052218015
H         4.265957501712     -0.394732990864      0.390765700350

16
28 W1X-1
C        -1.569366265026     -0.305262984927     -0.568183031164
C        -2.753920814151     -0.573338563592     -0.021212918554
Si       -0.057845885919      0.225337618087      0.401191264306
C         1.299476295783     -1.051565199221      0.205824573971
C         2.513236009781     -0.819081228015     -0.290655434815
H        -0.466442711468      0.273612662464      1.830356000876
C         0.537923107532      1.920770799420     -0.150838134253
H        -1.479529699309     -0.406724512817     -1.648175004935
H         1.073348404079     -2.068999522150      0.518741264725
H         3.260272843115     -1.599927672781     -0.384704264436
H         2.819883560371      0.165193469431     -0.626403932502
H        -3.610883227247     -0.879853866089     -0.611585324380
H        -2.919437247306     -0.497279053493      1.047919662226
H         1.410516426544      2.241220930028      0.420487858007
H         0.806657881987      1.926625997008     -1.208581701867
H        -0.248633831410      2.662267973194     -0.004342589107

22
29 W1X-1
Si       -1.280039929488     -0.676645749422     -0.285712451733
H        -1.349326140109     -1.746193063438     -1.316644835946
C        -1.949653091637     -1.343733584006      1.339902204229
H        -1.367837196253     -2.210265178145      1.657473903455
H        -2.990788536076     -1.656192195456      1.243892850914
H        -1.889620585770     -0.596930175486      2.133246145062
C        -2.283449383807      0.793469156929     -0.867734533868
H        -1.994149485900      1.252363112093     -1.811026036434
C        -3.317891060081      1.326135956085     -0.219398529774
H        -3.864079611298      2.181226348280     -0.602916485869
H        -3.670493644027      0.930566708729      0.726471566109
C         0.534867472926     -0.195268519423     -0.134517548769
C         3.249552471437      0.483975136335      0.145987990548
C         0.921925004640      1.005345684965      0.475258294956
C         1.545640981804     -1.042833455345     -0.603994801576
C         2.888901976230     -0.710571122687     -0.465799488043
C         2.262440046991      1.343337563446      0.616126332241
H         0.167063613773      1.692100113273      0.839842457216
H         1.281837659459     -1.974816052523     -1.089440955973
H         3.652463644090     -1.381377653412     -0.837824297061
H         2.537513324887      2.277168843198      1.089135811646
H         4.293969459039      0.746248787001      0.252784681469

17
30 W1X-1
H        -0.402092374649     -0.354675789063     -1.721448204376
Si       -0.142807880583      0.025232606783     -0.308285129044
C         0.892786926952     -1.313810770572      0.486439784998
H         1.104875724690     -1.242722738022      1.551283728642
C         0.753647854680      1.669114007082     -0.238361265268
H         0.201122180764      2.552301575717     -0.552906573557
C         2.010453745322      1.839757679805      0.167780495292
H         2.484331123669      2.815267218959      0.188803336569
H         2.625195623315      1.008342867168      0.493664543046
C        -1.802009162317      0.190991756049      0.541896583575
H        -1.817677925426      0.459132172238      1.596460229286
C         1.381345577481     -2.365041481195     -0.169442584805
H         1.971679432484     -3.131896305674      0.320622522215
H         1.209843697544     -2.507502935431     -1.230684813147
C        -2.973079773908      0.010125864530     -0.066149787928
H        -3.919640931907      0.119445136353      0.452289595450
H        -3.037197231587     -0.257770031401     -1.115071912706

23
31 W1X-1
C         0.576578717763     -1.893977937178      1.543650089508
C        -0.062381956923     -2.618056742611      2.461095756078
Si       -0.231753010659     -1.213244233759      0.000000000000
C         0.576578717763     -1.893977937178     -1.543650089508
C        -0.062381956923     -2.618056742611     -2.461095756078
C        -0.125605851659      0.669016897302      0.000000000000
H        -1.648973824971     -1.660707559494      0.000000000000
H         1.633551700776     -1.693095731908      1.706566229683
H         1.633551700776     -1.693095731908     -1.706566229683
H         0.433390901263     -3.005626064949     -3.344243441263
H        -1.115919974348     -2.858830025789     -2.366371868369
H         0.433390901263     -3.005626064949      3.344243441263
H        -1.115919974348     -2.858830025789      2.366371868369
C        -0.101129108602      1.392279582793     -1.199290635493
C        -0.057388486529      2.781665862661     -1.202151688797
C        -0.035692347382      3.479382237194      0.000000000000
C        -0.057388486529      2.781665862661      1.202151688797
C        -0.101129108602      1.392279582793      1.199290635493
H        -0.114238011134      0.864690446696     -2.145171139897
H        -0.038529558450      3.319270158127     -2.141322275077
H         0.000000000000      4.560943586638      0.000000000000
H        -0.038529558450      3.319270158127      2.141322275077
H        -0.114238011134      0.864690446696      2.145171139897

17
32 W1X-1
Si        0.000000000000      0.000000000000      0.000000000000
C         1.088842000000      1.088842000000      1.088842000000
H         1.733260000000      0.487288000000      1.733260000000
H         1.733260000000      1.733260000000      0.487288000000
H         0.487288000000      1.733260000000      1.733260000000
C        -1.088842000000     -1.088842000000      1.088842000000
H        -0.487288000000     -1.733260000000      1.733260000000
H        -1.733260000000     -0.487288000000      1.733260000000
H        -1.733260000000     -1.733260000000      0.487288000000
C        -1.088842000000      1.088842000000     -1.088842000000
H        -0.487288000000      1.733260000000     -1.733260000000
H        -1.733260000000      0.487288000000     -1.733260000000
H        -1.733260000000      1.733260000000     -0.487288000000
C         1.088842000000     -1.088842000000     -1.088842000000
H         1.733260000000     -0.487288000000     -1.733260000000
H         1.733260000000     -1.733260000000     -0.487288000000
H         0.487288000000     -1.733260000000     -1.733260000000

20
33 W1X-1
Si       -0.368027068966      0.201929034483      0.000000000000
C        -1.001794068966      1.978630034483      0.000000000000
H        -0.656745068966      2.523801034483      0.881035000000
H        -2.093350068966      2.010282034483      0.000000000000
H        -0.656745068966      2.523801034483     -0.881035000000
C        -1.001794068966     -0.687656965517      1.538946000000
H        -0.650693068966     -0.201970965517      2.451902000000
H        -0.670678068966     -1.727429965517      1.569366000000
H        -2.093496068966     -0.691254965517      1.567285000000
C        -1.001794068966     -0.687656965517     -1.538946000000
H        -0.670678068966     -1.727429965517     -1.569366000000
H        -0.650693068966     -0.201970965517     -2.451902000000
H        -2.093496068966     -0.691254965517     -1.567285000000
C         1.526257931034      0.233565034483      0.000000000000
H         1.852035931034      0.811689034483      0.871020000000
H         1.852035931034      0.811689034483     -0.871020000000
C         2.223463931034     -1.134832965517      0.000000000000
H         1.954168931034     -1.723089965517      0.879058000000
H         3.310505931034     -1.033065965517      0.000000000000
H         1.954168931034     -1.723089965517     -0.879058000000

18
34 W1X-1
Si        0.027623053571      0.345026964286      0.000000000000
C         0.672833053571     -1.418443035714      0.000000000000
H         1.753925053571     -1.554097035714      0.000000000000
C        -0.071255946429     -2.523167035714      0.000000000000
H         0.363501053571     -3.517151035714      0.000000000000
H        -1.155041946429     -2.487052035714      0.000000000000
C         0.672833053571      1.228356964286      1.536221000000
H         0.310839053571      0.750936964286      2.448467000000
H         0.351066053571      2.271904964286      1.554415000000
H         1.764217053571      1.219475964286      1.569215000000
C        -1.855292946429      0.347633964286      0.000000000000
H        -2.258889946429     -0.152256035714     -0.882321000000
H        -2.235272946429      1.371371964286      0.000000000000
H        -2.258889946429     -0.152256035714      0.882321000000
C         0.672833053571      1.228356964286     -1.536221000000
H         0.351066053571      2.271904964286     -1.554415000000
H         0.310839053571      0.750936964286     -2.448467000000
H         1.764217053571      1.219475964286     -1.569215000000

24
35 W1X-1
Si        0.245538000000     -1.443054817073      0.000000000000
C        -0.051598000000      0.424771182927      0.000000000000
C        -0.542042000000      3.200923182927      0.000000000000
C        -1.357388000000      0.935864182927      0.000000000000
C         0.999227000000      1.349936182927      0.000000000000
C         0.761385000000      2.720875182927      0.000000000000
C        -1.604122000000      2.302979182927      0.000000000000
H        -2.203225000000      0.257688182927      0.000000000000
H         2.024306000000      1.001378182927      0.000000000000
H         1.593835000000      3.412766182927      0.000000000000
H        -2.622954000000      2.668519182927      0.000000000000
H        -0.730342000000      4.266540182927      0.000000000000
C         2.094602000000     -1.802940817073      0.000000000000
H         2.267296000000     -2.881247817073      0.000000000000
H         2.588831000000     -1.392647817073      0.882468000000
H         2.588831000000     -1.392647817073     -0.882468000000
C        -0.542042000000     -2.198747817073      1.537462000000
H        -0.407967000000     -3.282590817073      1.554066000000
H        -1.614380000000     -1.998493817073      1.577409000000
H        -0.097648000000     -1.792443817073      2.447770000000
C        -0.542042000000     -2.198747817073     -1.537462000000
H        -0.407967000000     -3.282590817073     -1.554066000000
H        -0.097648000000     -1.792443817073     -2.447770000000
H        -1.614380000000     -1.998493817073     -1.577409000000

19
36 W1X-1
C         0.921853999026     -1.206917303510      0.869471152101
C         0.732175311720     -2.524519104924      0.914084607769
Si        0.000000000000      0.000000000000     -0.234847254602
C        -0.921853999026      1.206917303510      0.869471152101
C        -0.732175311720      2.524519104924      0.914084607769
C        -1.236789805637     -0.928728590851     -1.308605928863
C         1.236789805637      0.928728590851     -1.308605928863
H         1.675875255404     -0.791857134519      1.536586321218
H        -1.675875255404      0.791857134519      1.536586321218
H        -1.297962584750      3.170454553135      1.577123799769
H         0.000000000000      3.022537054688      0.288299965006
H         1.297962584750     -3.170454553135      1.577123799769
H         0.000000000000     -3.022537054688      0.288299965006
H        -1.766734311711     -0.234495019998     -1.963141146024
H        -0.741932186179     -1.669518690811     -1.939398370239
H        -1.983709641698     -1.447266233179     -0.705044096882
H         0.741932186179      1.669518690811     -1.939398370239
H         1.983709641698      1.447266233179     -0.705044096882
H         1.766734311711      0.234495019998     -1.963141146024

27
37 W1X-1
Si        1.266082373673      0.433213131582      0.132007035334
C        -0.607588686943      0.185247599308      0.038705348160
C        -3.398620950382     -0.203459580897     -0.048546390013
C        -1.354418244506      0.519698693359     -1.097292285690
C        -1.305084871698     -0.351399494387      1.130594654273
C        -2.680271735187     -0.544862721059      1.092350524204
C        -2.732015749019      0.329704963224     -1.144290195730
H        -0.858541392655      0.937266761074     -1.964439648400
H        -0.769124018606     -0.625086777132      2.032349214949
H        -3.191915190899     -0.960693659197      1.950795962500
H        -3.283510241038      0.598115848821     -2.036182404428
H        -4.469935072055     -0.352294738711     -0.081917776193
C         1.891586112824      1.211549589164     -1.466583232370
H         1.683891943782      0.589345253285     -2.338503141015
H         2.972961684235      1.355899080277     -1.416768869020
H         1.439056485057      2.189643630898     -1.639877231712
C         2.110825467411     -1.237490120515      0.419851557736
H         3.180902947494     -1.050554731750      0.558891229680
H         1.757899867194     -1.632822694676      1.377716685263
C         1.671035054830      1.570704200838      1.580943653478
H         1.308970628931      1.160948938366      2.525664023312
H         1.211318950414      2.551983152176      1.450766444942
H         2.749271820147      1.716390352483      1.675965073590
C         1.903616332626     -2.288828209186     -0.679536167407
H         2.403566525183     -3.228331080196     -0.436132087757
H         2.300590648974     -1.950514506685     -1.638281829271
H         0.845064802686     -2.509468190273     -0.825328940955

25
38 W1X-1
Si       -1.202431925830      0.413153861781      0.043001804749
C         0.659425923948      0.087173243160     -0.012494066337
C         3.429587965273     -0.424114832814     -0.015781472613
C         1.159012471013     -1.217309913050      0.101489264242
C         1.590709486326      1.126529706266     -0.131658355099
C         2.959064093318      0.878151371401     -0.133095994204
C         2.525067255572     -1.473421574816      0.101196808331
H         0.470333225292     -2.049583635503      0.185208777326
H         1.249466433272      2.149788502273     -0.228486815178
H         3.656834148452      1.700195994298     -0.227844183337
H         2.883829921874     -2.490870057125      0.188974057275
H         4.493750093940     -0.620560411871     -0.018502377861
C        -1.792363893812      0.450613924776      1.831153278391
H        -1.577787456212     -0.488072575996      2.344225030827
H        -2.866467420831      0.634729854110      1.895835196296
H        -1.284543515110      1.246401922226      2.379155639605
C        -1.587305887882      2.058517930774     -0.790623077980
H        -1.253360487783      2.068535285604     -1.829489247059
H        -1.109273882662      2.895314712804     -0.278010740933
H        -2.663377896112      2.241171616384     -0.784788986428
C        -2.070481373229     -0.963470061257     -0.891933232275
H        -1.816288475977     -1.087697372041     -1.943495173870
C        -2.974957317322     -1.799445392676     -0.384581645442
H        -3.449352095210     -2.572555006149     -0.979738790640
H        -3.286267970541     -1.750299304525      0.652903305410

31
39 W1X-1
Si        0.000000000000      0.000000000000      1.212363052632
C         0.000000000000      1.539194000000      0.114843052632
C         0.089717000000      3.852497000000     -1.490243947368
C        -0.843700000000      2.628898000000      0.362079052632
C         0.888605000000      1.642776000000     -0.964634947368
C         0.937053000000      2.782461000000     -1.757510947368
C        -0.802636000000      3.772943000000     -0.428656947368
H        -1.549403000000      2.590290000000      1.182415052632
H         1.549879000000      0.816621000000     -1.197807947368
H         1.632390000000      2.835443000000     -2.585292947368
H        -1.467837000000      4.599968000000     -0.216230947368
H         0.123608000000      4.740643000000     -2.107561947368
C         0.000000000000     -1.539194000000      0.114843052632
C        -0.089717000000     -3.852497000000     -1.490243947368
C         0.843700000000     -2.628898000000      0.362079052632
C        -0.888605000000     -1.642776000000     -0.964634947368
C        -0.937053000000     -2.782461000000     -1.757510947368
C         0.802636000000     -3.772943000000     -0.428656947368
H         1.549403000000     -2.590290000000      1.182415052632
H        -1.549879000000     -0.816621000000     -1.197807947368
H        -1.632390000000     -2.835443000000     -2.585292947368
H         1.467837000000     -4.599968000000     -0.216230947368
H        -0.123608000000     -4.740643000000     -2.107561947368
C         1.536476000000      0.009675000000      2.303110052632
H         1.561937000000     -0.848725000000      2.977147052632
H         1.551775000000      0.911880000000      2.917313052632
H         2.451940000000      0.000209000000      1.709565052632
C        -1.536476000000     -0.009675000000      2.303110052632
H        -1.561937000000      0.848725000000      2.977147052632
H        -1.551775000000     -0.911880000000      2.917313052632
H        -2.451940000000     -0.000209000000      1.709565052632

20
40 W1X-1
Si        0.000000000000      0.000000000000      0.485463583537
C         0.000000000000      0.000000000000      2.369815460528
H         0.850429463924      0.560562465623      2.762257171520
H         0.060246603675     -1.016774752696      2.762257171520
H        -0.910676067599      0.456212287073      2.762257171520
C         0.000000000000      1.773643383547     -0.125112065115
H         0.711459077366      2.460527045897      0.330608331873
C         1.536020227406     -0.886821691774     -0.125112065115
H         1.775149389762     -1.846405157701      0.330608331873
C        -0.804249061238      2.264506175072     -1.066612395614
H        -0.765515757373      3.302948183568     -1.378409260703
H        -1.539428389723      1.646142824979     -1.569237122547
C         2.363244405258     -0.435752969534     -1.066612395614
H         3.243194913040     -0.988517998902     -1.378409260703
H         2.195315699551      0.510112680318     -1.569237122547
C        -1.536020227406     -0.886821691774     -0.125112065115
H        -2.486608467129     -0.614121888196      0.330608331873
C        -1.558995344020     -1.828753205538     -1.066612395614
H        -2.477679155667     -2.314430184666     -1.378409260703
H        -0.655887309828     -2.156255505297     -1.569237122547

26
41 W1X-1
C        -1.494227752562     -1.574142910218      1.695759743738
Si       -1.142359716100     -0.302163312100      0.350655861300
C        -1.852361596295     -0.914681425332     -1.273863601688
C        -1.172020887963     -1.068832801128     -2.408422452903
C        -1.977887352414      1.309962667585      0.824425076503
C        -2.780307978325      2.025414093133      0.037884323814
C         0.717810458981     -0.019182181031      0.190989110542
H        -1.796254854525      1.690205468697      1.828573071139
H        -2.908757794825     -1.179106784520     -1.286670235670
H        -1.636429273366     -1.441039292208     -3.315513870457
H        -0.116888819834     -0.830794447530     -2.479452604363
H        -3.243086754614      2.949321007984      0.368409541389
H        -3.009744321510      1.718007198597     -0.976232899194
H        -1.018758003573     -2.532313671800      1.481372256493
H        -1.134781810744     -1.230119867212      2.667185432527
H        -2.568142314571     -1.750558633366      1.779857273561
C         1.634706269992     -1.056399858906      0.408449227844
C         3.003018216627     -0.854769127887      0.269669808577
C         3.488239605989      0.397008975628     -0.091292900531
C         2.598586863140      1.441604606372     -0.312170773465
C         1.231031522437      1.232872483792     -0.171633116133
H         1.281090144798     -2.040015893895      0.691995674804
H         3.689909261493     -1.672734587038      0.444603129148
H         4.553145758794      0.557295690120     -0.197851970786
H         2.969315859354      2.419394831718     -0.591466984924
H         0.552894730892      2.059618217820     -0.342756549647

29
42 W1X-1
C        -1.532325983013      0.000000000000      1.119243519151
Si        0.000000000000      0.000000000000      0.000000000000
C         1.532325983013      0.000000000000      1.119243519151
C         0.000000000000      1.532325983013     -1.119243519151
C         0.000000000000     -1.532325983013     -1.119243519151
H        -1.468180906849     -0.869226629962      1.781410229822
H        -1.468180906849      0.869226629962      1.781410229822
C        -2.889089361267      0.000000000000      0.399306335969
H         0.869226629962      1.468180906849     -1.781410229822
H        -0.869226629962      1.468180906849     -1.781410229822
C         0.000000000000      2.889089361267     -0.399306335969
H        -0.869226629962     -1.468180906849     -1.781410229822
H         0.869226629962     -1.468180906849     -1.781410229822
C         0.000000000000     -2.889089361267     -0.399306335969
C         2.889089361267      0.000000000000      0.399306335969
H         1.468180906849      0.869226629962      1.781410229822
H         1.468180906849     -0.869226629962      1.781410229822
H        -3.720847344647      0.000000000000      1.106682194390
H        -3.006976474419     -0.878479403329     -0.237715803714
H        -3.006976474419      0.878479403329     -0.237715803714
H         0.000000000000      3.720847344647     -1.106682194390
H         0.878479403329      3.006976474419      0.237715803714
H        -0.878479403329      3.006976474419      0.237715803714
H         0.000000000000     -3.720847344647     -1.106682194390
H        -0.878479403329     -3.006976474419      0.237715803714
H         0.878479403329     -3.006976474419      0.237715803714
H         3.720847344647      0.000000000000      1.106682194390
H         3.006976474419      0.878479403329     -0.237715803714
H         3.006976474419     -0.878479403329     -0.237715803714

8
43 W1X-1
Si        0.000000000000      0.000000000000      1.175507000000
H         0.000000000000      1.389602000000      1.691689000000
H         1.203430633150     -0.694801000000      1.691689000000
H        -1.203430633150     -0.694801000000      1.691689000000
Si        0.000000000000      0.000000000000     -1.175507000000
H         1.203430633150      0.694801000000     -1.691689000000
H         0.000000000000     -1.389602000000     -1.691689000000
H        -1.203430633150      0.694801000000     -1.691689000000

11
44 W1X-1
Si        0.000000000000      0.882906047619      0.000000000000
H         0.479297880547      1.621165125171      1.196795000000
H         0.479297880547      1.621165125171     -1.196795000000
Si        0.972046346998     -1.261660795101      0.000000000000
H         0.554738471092     -2.028600862622      1.200189000000
H         2.452367332055     -1.169308555580      0.000000000000
H         0.554738471092     -2.028600862622     -1.200189000000
C        -1.884580988803      0.813705742688      0.000000000000
H        -2.257682904447      0.292354682318      0.882293000000
H        -2.257682904447      0.292354682318     -0.882293000000
H        -2.306237151593      1.819802674462      0.000000000000

14
45 W1X-1
H        -1.465212000000      1.082515000000      1.193890000000
Si       -0.579815000000      1.025774000000      0.000000000000
H        -1.465212000000      1.082515000000     -1.193890000000
Si        0.579815000000     -1.025774000000      0.000000000000
H         1.465212000000     -1.082515000000      1.193890000000
H         1.465212000000     -1.082515000000     -1.193890000000
C         0.579815000000      2.514964000000      0.000000000000
H         0.012677000000      3.446780000000      0.000000000000
H         1.221349000000      2.511041000000     -0.882030000000
H         1.221349000000      2.511041000000      0.882030000000
C        -0.579815000000     -2.514964000000      0.000000000000
H        -1.221349000000     -2.511041000000     -0.882030000000
H        -1.221349000000     -2.511041000000      0.882030000000
H        -0.012677000000     -3.446780000000      0.000000000000

26
46 W1X-1
Si        0.000000000000      0.000000000000      1.186160000000
Si        0.000000000000      0.000000000000     -1.186160000000
C         0.000000000000      1.775763000000      1.845766000000
H        -0.881096000000      2.327332000000      1.512730000000
H         0.000000000000      1.782984000000      2.938462000000
H         0.881096000000      2.327332000000      1.512730000000
C         1.537855869100     -0.887881500000      1.845766000000
H         1.544109438541     -0.891492000000      2.938462000000
H         1.574980635040     -1.926717519173      1.512730000000
H         2.456076635040     -0.400614480827      1.512730000000
C        -1.537855869100     -0.887881500000      1.845766000000
H        -1.544109438541     -0.891492000000      2.938462000000
H        -2.456076635040     -0.400614480827      1.512730000000
H        -1.574980635040     -1.926717519173      1.512730000000
C        -1.537855869100      0.887881500000     -1.845766000000
H        -2.456076635040      0.400614480827     -1.512730000000
H        -1.574980635040      1.926717519173     -1.512730000000
H        -1.544109438541      0.891492000000     -2.938462000000
C         1.537855869100      0.887881500000     -1.845766000000
H         2.456076635040      0.400614480827     -1.512730000000
H         1.544109438541      0.891492000000     -2.938462000000
H         1.574980635040      1.926717519173     -1.512730000000
C         0.000000000000     -1.775763000000     -1.845766000000
H         0.000000000000     -1.782984000000     -2.938462000000
H         0.881096000000     -2.327332000000     -1.512730000000
H        -0.881096000000     -2.327332000000     -1.512730000000

11
47 W1X-1
H        -1.199413000000      0.000000000000      1.767593160000
Si        0.000000000000      0.000000000000      0.891172160000
H         1.199413000000      0.000000000000      1.767593160000
Si        0.000000000000      1.954589000000     -0.419570840000
H         0.000000000000      3.163112000000      0.438855160000
H        -1.202723000000      1.989881000000     -1.285330840000
H         1.202723000000      1.989881000000     -1.285330840000
Si        0.000000000000     -1.954589000000     -0.419570840000
H         0.000000000000     -3.163112000000      0.438855160000
H         1.202723000000     -1.989881000000     -1.285330840000
H        -1.202723000000     -1.989881000000     -1.285330840000

14
48 W1X-1
Si       -0.653148000000      0.979334000000      0.000000000000
H        -1.531528000000      0.976275000000      1.198353000000
H        -1.531528000000      0.976275000000     -1.198353000000
Si        0.653148000000     -0.979334000000      0.000000000000
H         1.531528000000     -0.976275000000      1.198353000000
H         1.531528000000     -0.976275000000     -1.198353000000
Si        0.653148000000      2.935550000000      0.000000000000
H         1.518356000000      2.970756000000      1.203150000000
H        -0.205665000000      4.144341000000      0.000000000000
H         1.518356000000      2.970756000000     -1.203150000000
Si       -0.653148000000     -2.935550000000      0.000000000000
H        -1.518356000000     -2.970756000000     -1.203150000000
H        -1.518356000000     -2.970756000000      1.203150000000
H         0.205665000000     -4.144341000000      0.000000000000

17
49 W1X-1
H        -1.197200000000      0.000000000000      1.387760146341
Si        0.000000000000      0.000000000000      0.507716146341
H         1.197200000000      0.000000000000      1.387760146341
Si        0.000000000000      1.959739000000     -0.797151853659
H        -1.198542000000      1.954992000000     -1.674871853659
H         1.198542000000      1.954992000000     -1.674871853659
Si        0.000000000000     -1.959739000000     -0.797151853659
H         1.198542000000     -1.954992000000     -1.674871853659
H        -1.198542000000     -1.954992000000     -1.674871853659
Si        0.000000000000     -3.914846000000      0.511383146341
H         1.202965000000     -3.948272000000      1.376803146341
H         0.000000000000     -5.125382000000     -0.344873853659
H        -1.202965000000     -3.948272000000      1.376803146341
Si        0.000000000000      3.914846000000      0.511383146341
H         1.202965000000      3.948272000000      1.376803146341
H        -1.202965000000      3.948272000000      1.376803146341
H         0.000000000000      5.125382000000     -0.344873853659

6
50 W1X-1
O         0.029809961538     -1.119218769231      0.000000000000
H        -0.810638038462     -1.580305769231      0.000000000000
Si        0.029809961538      0.531160230769      0.000000000000
H         1.449752961538      0.930790230769      0.000000000000
H        -0.647467038462      1.083511230769      1.198643000000
H        -0.647467038462      1.083511230769     -1.198643000000

9
51 W1X-1
C        -1.389672652465     -0.727596008475      0.000000000000
Si        0.000000000000      0.513097707302      0.000000000000
O         1.412625376610     -0.347911643213      0.000000000000
H        -0.080110999229      1.391481532723      1.196383028457
H        -0.080110999229      1.391481532723     -1.196383028457
H        -2.356250753933     -0.219479235464      0.000000000000
H        -1.344624501917     -1.364603256214     -0.884117801895
H        -1.344624501917     -1.364603256214      0.884117801895
H         2.242754658131      0.131223976768      0.000000000000

12
52 W1X-1
Si       -0.762316772578      0.508893393422      0.177035073647
O        -1.384246427987     -0.969843322285     -0.232243451462
H        -0.829243187983      0.710365614902      1.649560091561
H        -1.540589922327      1.604238639540     -0.459069807550
H        -2.277696799545     -1.186817382849      0.038034437207
C         1.011146823962      0.537326919273     -0.414592008218
H         1.004779752018      0.441634500463     -1.504294767217
H         1.411675781139      1.534658592673     -0.205538061496
C         1.912628636547     -0.539896892570      0.207147827908
H         2.932772119147     -0.474189196020     -0.174746994702
H         1.540085669017     -1.540558790687     -0.012749470331
H         1.961970065472     -0.439673067864      1.292926235023

12
53 W1X-1
O         0.114804662419      1.583177174883     -0.306764071429
Si       -0.003395858291      0.066025215451      0.353060928571
H        -0.039739823878      0.166294227925      1.838468928571
C        -1.564125158849     -0.809684248882     -0.207175071429
H        -1.627037501392     -1.807723227289      0.232721928571
H        -2.460300971474     -0.263744941300      0.095190928571
H        -1.589384196427     -0.919172240212     -1.293056071429
H        -0.547246113437      2.236245402109     -0.075025071429
C         1.534709830190     -0.841620312451     -0.189212071429
H         2.432696007811     -0.324100620654      0.150681928571
H         1.555694482589     -1.854397319653      0.217852928571
H         1.580914804887     -0.915344328309     -1.277253071429

15
54 W1X-1
O         0.592398120000      1.592300080000      0.000000000000
Si        0.010526120000      0.034225080000      0.000000000000
C         0.592398120000     -0.884016920000      1.533610000000
H         0.186238120000     -1.897642920000      1.564998000000
H         1.681231120000     -0.969949920000      1.562172000000
H         0.276098120000     -0.370442920000      2.443383000000
H         1.541277120000      1.726788080000      0.000000000000
C        -1.850319880000      0.223849080000      0.000000000000
H        -2.186629880000      0.772270080000     -0.881493000000
H        -2.348560880000     -0.747699920000      0.000000000000
H        -2.186629880000      0.772270080000      0.881493000000
C         0.592398120000     -0.884016920000     -1.533610000000
H         0.186238120000     -1.897642920000     -1.564998000000
H         0.276098120000     -0.370442920000     -2.443383000000
H         1.681231120000     -0.969949920000     -1.562172000000

9
55 W1X-1
O         0.000000000000      0.716427882353      0.000000000000
Si       -0.769475178842     -0.735684022878      0.000000000000
H        -2.214771142496     -0.440570844876      0.000000000000
H        -0.410379277129     -1.533723067105      1.199827000000
H        -0.410379277129     -1.533723067105     -1.199827000000
C         1.409205019951      0.878423708795      0.000000000000
H         1.627142151361      1.945402681954      0.000000000000
H         1.862904964737      0.430112652917      0.888877000000
H         1.862904964737      0.430112652917     -0.888877000000

12
56 W1X-1
H         0.642301490605      1.315163393910     -1.197408685521
Si        0.000000000000      0.708921397918      0.000000000000
O         0.233681216910     -0.922012964945      0.000000000000
C         1.503228309042     -1.551860529715      0.000000000000
C        -1.838103816066      1.014422228045      0.000000000000
H         0.642301490605      1.315163393910      1.197408685521
H         1.348352062391     -2.630190871698      0.000000000000
H         2.082490783357     -1.284673810388     -0.889161785150
H         2.082490783357     -1.284673810388      0.889161785150
H        -2.046876766667      2.086041272975      0.000000000000
H        -2.306277485085      0.578309306316     -0.883233998203
H        -2.306277485085      0.578309306316      0.883233998203

15
57 W1X-1
O         0.980435922440     -0.611258104404     -0.313155000000
Si       -0.406739000267     -0.002103928390      0.345859000000
H        -0.272936001293     -0.010189945368      1.830655000000
C        -0.713474775872      1.766368110530     -0.200807000000
H        -1.628746726597      2.154707226666      0.251786000000
H         0.102391308031      2.427617007008      0.097151000000
H        -0.821438767311      1.833840124229     -1.285098000000
C        -1.785145144826     -1.141385753490     -0.190095000000
H        -1.595776274552     -2.163764777518      0.139076000000
H        -2.740277104392     -0.822723632297      0.232157000000
H        -1.884406146015     -1.150752740895     -1.276897000000
C         2.289612979774     -0.159402270520     -0.021651000000
H         2.999544892106     -0.850319360601     -0.475850000000
H         2.470822106452      0.838957706487     -0.431299000000
H         2.475722983336     -0.131332294135      1.056851000000

7
58 W1X-1
Si        0.000000000000      0.000000000000      0.459809294118
O         0.000000000000      1.376822000000     -0.439452705882
O         0.000000000000     -1.376822000000     -0.439452705882
H         0.767900000000      1.571231000000     -0.980776705882
H        -1.222505000000      0.115052000000      1.277733294118
H         1.222505000000     -0.115052000000      1.277733294118
H        -0.767900000000     -1.571231000000     -0.980776705882

13
59 W1X-1
Si        0.000000000000      0.000000000000      0.884581720000
H         1.233068000000      0.088214000000      1.693075720000
H        -1.233068000000     -0.088214000000      1.693075720000
O         0.000000000000      1.374837000000     -0.006519280000
O         0.000000000000     -1.374837000000     -0.006519280000
C        -1.080152000000      1.845522000000     -0.799538280000
H        -1.165294000000      1.273759000000     -1.726461280000
H        -2.030349000000      1.781697000000     -0.261338280000
H        -0.890392000000      2.888875000000     -1.047964280000
C         1.080152000000     -1.845522000000     -0.799538280000
H         1.165294000000     -1.273759000000     -1.726461280000
H         2.030349000000     -1.781697000000     -0.261338280000
H         0.890392000000     -2.888875000000     -1.047964280000

16
60 W1X-1
Si        0.042313653108      0.501010528958     -0.453028280810
O        -1.297168790908      0.229424225279      0.461304064045
H        -0.351085916408      0.809276989657     -1.845306217848
O         0.967732532209     -0.848679731286     -0.611160865898
C         1.648128962511     -1.528505162863      0.431234344973
H         0.964761185005     -1.826621609517      1.230835228539
H         2.439219831615     -0.908736240479      0.862449420239
H         2.103480742416     -2.424856183332      0.011517485011
C        -2.355005273287     -0.650516504399      0.114277959753
H        -3.169295049206     -0.500666837832      0.822363610757
H        -2.035621743310     -1.694527630215      0.163466991784
H        -2.728587383596     -0.449329837671     -0.894042999777
C         0.945164627642      1.902019559124      0.377434204297
H         0.325080964017      2.799669585250      0.389649540306
H         1.871282362314      2.137792160020     -0.149349440213
H         1.194134032047      1.659908895587      1.411987673217

17
61 W1X-1
Si       -0.022387078224      0.030917972990      0.658613000000
H         0.311857781775      0.306210142973      2.071837000000
O         0.502831705403     -1.509962759906      0.444433000000
O         0.729904371780      1.112402355573     -0.321431000000
C         0.344057105251     -2.296202840653     -0.727189000000
H         0.625218626457     -3.321074697666     -0.487859000000
H        -0.690589898239     -2.289341366830     -1.080069000000
H         0.987388922042     -1.935951513481     -1.533607000000
C         2.098132184894      1.479886051396     -0.245708000000
H         2.389670057228      1.730921199659      0.778146000000
H         2.743835594624      0.674213379773     -0.603476000000
H         2.251608739459      2.355764129447     -0.875068000000
C        -1.835709161287      0.194249050812      0.288264000000
H        -2.518737819367     -0.478084296547      0.803238000000
C        -2.355950613719      1.083886786239     -0.555608000000
H        -1.729080968935      1.782366105039     -1.096553000000
H        -3.422817648203      1.151694243676     -0.739741000000

23
62 W1X-1
Si       -1.103676001530     -0.066349018997     -0.625112955556
H        -1.423454000855     -0.037095011623     -2.067759955556
O        -1.808446972116      1.209333997253      0.132212044444
O        -1.702191035007     -1.518244005197     -0.146190955556
C        -3.159970962809      1.612980028416     -0.025894955556
H        -3.436560961242      1.680964034793     -1.081834955556
H        -3.840408978899      0.915135044105      0.467854044444
H        -3.277610940142      2.596071031128      0.428361044444
C        -1.604371047956     -2.079876007452      1.155098044444
H        -2.200535034910     -1.514059993706      1.875084044444
H        -1.984764071471     -3.099699998681      1.111933044444
H        -0.568940048548     -2.105536031326      1.503553044444
C         0.720337001984      0.086050938947     -0.260844955556
C         1.597549978383     -0.937530081280     -0.644099955556
C         1.259556027930      1.211342926514      0.374043044444
C         2.962643980584     -0.842088112755     -0.403143955556
H         1.211748957976     -1.822606072384     -1.136546955556
C         2.624543030206      1.310053895041      0.618464044444
H         0.601080046417      2.013134941696      0.680366044444
C         3.477930006546      0.283898875364      0.229651044444
H         3.623388962110     -1.643314127990     -0.707480955556
H         3.022571050434      2.187318885863      1.111762044444
H         4.540745008320      0.360858850858      0.418488044444

19
63 W1X-1
Si        0.000000000000      0.000000000000      0.459132495969
O         0.000000000000      1.356638588297     -0.479920312762
O         0.000000000000     -1.356638588297     -0.479920312762
C        -1.009288532804     -1.726858520395     -1.403111196027
H        -1.220057316903     -0.924625663727     -2.115807363873
H        -1.940166764877     -1.989899634284     -0.892547123421
H        -0.662782085655     -2.599632768505     -1.956219844104
C         1.009288532804      1.726858520395     -1.403111196027
H         0.662782085655      2.599632768505     -1.956219844104
H         1.220057316903      0.924625663727     -2.115807363873
H         1.940166764877      1.989899634284     -0.892547123421
C        -1.553352209385      0.138133234231      1.484416324463
H        -1.517941697051      1.022982418380      2.121969633257
H        -1.681965330979     -0.734544548753      2.127170052994
H        -2.438974209611      0.226250129829      0.853038904839
C         1.553352209385     -0.138133234231      1.484416324463
H         1.681965330979      0.734544548753      2.127170052994
H         2.438974209611     -0.226250129829      0.853038904839
H         1.517941697051     -1.022982418380      2.121969633257

20
64 W1X-1
Si       -0.026057866065      0.090963954961      0.409702833333
O         0.415978493399     -1.496119223442      0.439736833333
O         0.638858451538      0.877904686606     -0.875520166667
C         0.122454105665     -2.456825104977     -0.562179166667
H         0.421117710143     -3.436829225516     -0.191061166667
H        -0.945210904112     -2.481050674075     -0.796289166667
H         0.672445189194     -2.249862326950     -1.483894166667
C         2.022245529460      1.070975128281     -1.112854166667
H         2.467351796057      1.731534948639     -0.363437166667
H         2.568310147125      0.123644907893     -1.108738166667
H         2.139367716396      1.534154081011     -2.092256166667
C        -1.864659795699      0.265313697008      0.170558833333
H        -2.515646986044     -0.206312040259      0.904427833333
C        -2.441978527775      0.929161930010     -0.829490166667
H        -1.852497328578      1.422721692099     -1.592724166667
H        -3.519603495892      1.008159364931     -0.927064166667
C         0.566166409232      0.773081715944      2.041186833333
H         0.053820211918      0.284186922723      2.871357833333
H         1.636473342108      0.606763283976      2.174822833333
H         0.374820841797      1.844865793170      2.111949833333

26
65 W1X-1
Si        1.010486977157     -0.080351163277      0.375508071429
O         1.637474016915      1.231560817722     -0.400157928571
O         1.574235934446     -1.489663180362     -0.264376928571
C         3.005738028062      1.599354776256     -0.441114928571
H         3.371942036697      1.884298765157      0.549091071429
H         3.629791003423      0.786365757343     -0.821781928571
H         3.108750054032      2.456306773134     -1.106155928571
C         1.386665921175     -1.927589174677     -1.601523928571
H         1.856269941868     -1.244783188909     -2.314280928571
H         1.847687891418     -2.909479188649     -1.703978928571
H         0.325431918650     -2.010910142516     -1.849379928571
C        -0.838961018056      0.077628892772      0.134747071429
C        -1.688722049795     -0.969661081475      0.516491071429
C        -1.423180983147      1.229512910478     -0.405938928571
C        -3.066874046832     -0.871895039709      0.366804071429
H        -1.270963077350     -1.878895094135      0.933305071429
C        -2.801457980023      1.332587952247     -0.557626928571
H        -0.788411958287      2.049804891240     -0.713333928571
C        -3.625783011852      0.282337977229     -0.170692928571
H        -3.703762071734     -1.693603020408      0.667725071429
H        -3.232421952767      2.231955965308     -0.978293928571
H        -4.698686009442      0.361849009744     -0.288074928571
C         1.523777975202     -0.144867178832      2.167574071429
H         2.602645971217     -0.276347211528      2.266565071429
H         1.240339002946      0.770628829757      2.689019071429
H         1.043672949834     -0.981917164282      2.676429071429

21
66 W1X-1
Si        0.000000000000      0.000000000000      0.215463076923
O        -1.230422000000      0.593929000000     -0.700771923077
O         1.230422000000     -0.593929000000     -0.700771923077
C         0.560887000000      1.443753000000      1.246313076923
C        -0.560887000000     -1.443753000000      1.246313076923
C        -2.035243000000     -0.151328000000     -1.600303923077
C         2.035243000000      0.151328000000     -1.600303923077
C         0.000000000000      2.651920000000      1.231590076923
C         0.000000000000     -2.651920000000      1.231590076923
H        -2.846464000000      0.490580000000     -1.942379923077
H        -1.458468000000     -0.478624000000     -2.469066923077
H        -2.465311000000     -1.033521000000     -1.118964923077
H         2.846464000000     -0.490580000000     -1.942379923077
H         1.458468000000      0.478624000000     -2.469066923077
H         2.465311000000      1.033521000000     -1.118964923077
H         1.402839000000      1.283821000000      1.916695076923
H        -0.843741000000      2.874349000000      0.589619076923
H         0.357294000000      3.463643000000      1.856436076923
H        -1.402839000000     -1.283821000000      1.916695076923
H        -0.357294000000     -3.463643000000      1.856436076923
H         0.843741000000     -2.874349000000      0.589619076923

27
67 W1X-1
Si       -0.888810030009      0.013587923962     -0.113432009615
O        -1.469834079308      0.589847874255      1.313407990385
O        -1.327698896218     -1.550291113585     -0.378534009615
C        -1.128819038954      0.118149903429      2.607589990385
H        -1.609726094217      0.764117862288      3.341403990385
H        -1.478280951343     -0.905940126467      2.761603990385
H        -0.048588041276      0.145295995843      2.770763990385
C        -2.657213855331     -2.028228227325     -0.512509009615
H        -3.213070903725     -1.462551274879     -1.264633009615
H        -2.613330766027     -3.072101223571     -0.821266009615
H        -3.196747860648     -1.966070273483      0.435777990385
C        -1.611508126872      1.145822862135     -1.401098009615
H        -1.357031109989      0.948475883906     -2.440343009615
C        -2.406642215604      2.183023794111     -1.143100009615
H        -2.693546237211      2.435586769566     -0.129521009615
H        -2.800365270060      2.819561760428     -1.928433009615
C         0.980852972930     -0.020755916088     -0.134082009615
C         1.703961871893      1.160259145774      0.082342990385
C         1.702253073722     -1.198919854372     -0.362093009615
C         3.093372871432      1.165655264639      0.074750990385
H         1.176284792293      2.090713100631      0.256309990385
C         3.092680073664     -1.198241735420     -0.371358009615
H         1.165897152742     -2.122594900257     -0.533092009615
C         3.790373972530     -0.016080675733     -0.152616009615
H         3.631960792436      2.089044310715      0.243818990385
H         3.631687152499     -2.119755689308     -0.549678009615
H         4.872591972401     -0.014574583149     -0.160624009615

33
68 W1X-1
Si        0.000000000000      0.000000000000      0.782150984615
O        -1.321254000000      0.341140000000      1.702171984615
O         1.321254000000     -0.341140000000      1.702171984615
C        -1.453940000000      1.437225000000      2.594261984615
H        -2.464337000000      1.422206000000      3.001371984615
H        -0.742662000000      1.364763000000      3.420835984615
H        -1.296083000000      2.389180000000      2.081459984615
C         1.453940000000     -1.437225000000      2.594261984615
H         2.464337000000     -1.422206000000      3.001371984615
H         0.742662000000     -1.364763000000      3.420835984615
H         1.296083000000     -2.389180000000      2.081459984615
C         0.526958000000      1.474700000000     -0.240635015385
C        -0.359170000000      2.032185000000     -1.172546015385
C         1.790795000000      2.061933000000     -0.105149015385
C         0.000000000000      3.134774000000     -1.937654015385
H        -1.343002000000      1.598325000000     -1.307549015385
C         2.155300000000      3.164721000000     -0.869804015385
H         2.492503000000      1.648061000000      0.606447984615
C         1.260311000000      3.703192000000     -1.786751015385
H        -0.699709000000      3.548775000000     -2.651976015385
H         3.137611000000      3.603296000000     -0.750474015385
H         1.543395000000      4.560939000000     -2.382887015385
C        -0.526958000000     -1.474700000000     -0.240635015385
C        -1.790795000000     -2.061933000000     -0.105149015385
C         0.359170000000     -2.032185000000     -1.172546015385
C        -2.155300000000     -3.164721000000     -0.869804015385
H        -2.492503000000     -1.648061000000      0.606447984615
C         0.000000000000     -3.134774000000     -1.937654015385
H         1.343002000000     -1.598325000000     -1.307549015385
C        -1.260311000000     -3.703192000000     -1.786751015385
H        -3.137611000000     -3.603296000000     -0.750474015385
H         0.699709000000     -3.548775000000     -2.651976015385
H        -1.543395000000     -4.560939000000     -2.382887015385

8
69 W1X-1
Si        0.023374641687     -0.020387149519      0.333203691218
O        -0.401748730142      1.475146953183     -0.176342404376
O        -1.116514036279     -1.028932067997     -0.288112622658
H         0.085000908616     -0.144154257600      1.796437380751
H        -1.330702489944      1.635588571222     -0.352668654567
H        -1.099546324263     -1.952734593981     -0.031421004444
O         1.547773492985     -0.335907472515     -0.161386935314
H         1.781917109462     -0.135738927742     -1.070463700006

17
70 W1X-1
Si       -0.035495228508      0.460112027870      0.068358000000
C        -0.836562310760      1.660082972961     -1.096936000000
H        -1.196073276640      1.162306948318     -1.998679000000
H        -1.682379344935      2.158665914985     -0.621717000000
H        -0.123259363231      2.425588021854     -1.404600000000
O         1.158355821028     -0.262570890298     -0.785753000000
O        -1.092202153189     -0.638723044562      0.689347000000
O         0.588327719912      1.212605070630      1.388548000000
H         0.222673737209      0.960263045566      2.238288000000
C         2.167413878818     -1.105661821132     -0.250046000000
H         2.871892894878     -1.339968772843     -1.047225000000
H         2.704557844884     -0.610601784313      0.561830000000
H         1.744922942884     -2.040319850091      0.128429000000
C        -1.848987088791     -1.578215096436     -0.055858000000
H        -2.326157041770     -2.264204129143      0.643410000000
H        -2.629368122616     -1.084752149927     -0.641740000000
H        -1.216915049168     -2.156271053110     -0.735104000000

20
71 W1X-1
Si        0.040313132552      0.068148047588      0.283651135135
C         1.494387283447      1.008977814376     -0.399888864865
H         1.646333424899      1.890922790006      0.229512135135
H         1.224963344634      1.390476857587     -1.389473864865
O        -1.296572716469      1.009498262006      0.471821135135
O         0.338221037492     -0.524545000192      1.787917135135
O        -0.223130066009     -1.169867910159     -0.754268864865
C        -2.000147608936      1.679967374849     -0.560977864865
H        -2.212306715686      1.014382408877     -1.401767864865
H        -2.945471551542      2.037817526466     -0.153965864865
H        -1.436047470941      2.540359284376     -0.931014864865
C        -1.073836244672     -2.283830773718     -0.527293864865
H        -2.125851197005     -1.986623604990     -0.534864864865
H        -0.910296360267     -3.004562799947     -1.327683864865
H        -0.851908321261     -2.761358809312      0.429358135135
C         2.796867153284      0.197411605476     -0.493067864865
H         3.614122250240      0.801933474400     -0.890223864865
H         3.103671094207     -0.170929443731      0.486542135135
H         2.674766014609     -0.667219374940     -1.145626864865
H        -0.198127906464     -0.175109914169      2.501709135135

20
72 W1X-1
Si        0.052060961471      0.015696921483      0.346878027027
C         0.197833787471      0.850864777311      2.000664027027
H        -0.744114754100      1.314381708920      2.298337027027
H         0.467586072215      0.127670510520      2.770918027027
H         0.962820557151      1.629087020722      1.984249027027
O        -0.304127979089      1.086896273763     -0.849309972973
O        -1.098014173799     -1.132171941066      0.512232027027
O         1.428148231798     -0.722074439499     -0.135081972973
C        -1.415550111032      1.964587372986     -0.886808972973
H        -1.354957362636      2.721290313058     -0.099381972973
H        -1.417954609100      2.472090375364     -1.851104972973
H        -2.358988646448      1.423229306068     -0.776418972973
C        -1.422313159044     -2.128351620327     -0.447124972973
H        -0.554619774406     -2.750544478497     -0.674691972973
H        -2.208631779766     -2.755962842640     -0.029296972973
H        -1.786608718038     -1.682451260030     -1.376277972973
C         2.553530820528     -0.126811552528     -0.758713972973
H         2.252819469956      0.529824744883     -1.577198972973
H         3.141764392531      0.451539865696     -0.040534972973
H         3.182975033232     -0.922845175063     -1.155706972973

23
73 W1X-1
Si       -0.013074901956      0.013091392334     -0.045128926135
O        -0.420724782482     -1.289405474349      0.856252746939
O         1.285456690549     -0.465021289566     -0.934146632307
C        -0.426322950535     -2.649032385456      0.454221830638
H        -1.279143031495     -2.864133743056     -0.195870026118
H        -0.511052175758     -3.267507190114      1.347450503856
H         0.492646515567     -2.910778226829     -0.073382911317
C        -1.399129777125      0.633079837344     -1.128552589325
H        -1.646383826300     -0.157241507078     -1.844593498131
H        -1.021277819873      1.465544029756     -1.730097894104
C        -2.662208194103      1.071893118572     -0.370475533041
H        -3.076499561272      0.252065700764      0.217798382871
H        -3.440216094434      1.413305056422     -1.055605826210
H        -2.442116280192      1.887797556173      0.317924150352
O         0.351434744813      1.230913412144      0.982200724220
C         2.026707684767      0.332536883915     -1.840960330992
H         2.909413767320     -0.228487766303     -2.146932327359
H         2.352378805273      1.268893018164     -1.380081892314
H         1.442030409751      0.569214922614     -2.734268891315
C         1.197202135343      1.142294312601      2.119942873752
H         2.231188103919      0.937859669071      1.830369764317
H         0.861752596218      0.355451567127      2.798165581642
H         1.163500605518      2.098213632911      2.641417632714

9
74 W1X-1
Si        0.000000000000      0.000000000000      0.000000000000
O         0.000000000000      1.383374000000      0.870204000000
O         0.000000000000     -1.383374000000      0.870204000000
O        -1.383374000000      0.000000000000     -0.870204000000
O         1.383374000000      0.000000000000     -0.870204000000
H        -0.838274000000      1.674273000000      1.233964000000
H        -1.674273000000     -0.838274000000     -1.233964000000
H         1.674273000000      0.838274000000     -1.233964000000
H         0.838274000000     -1.674273000000      1.233964000000

18
75 W1X-1
Si        0.017118025166     -0.004966203078      0.308079824324
O         1.382249765311     -0.746604000005     -0.173635175676
O         0.113698332699      0.716353023535      1.773375824324
O        -0.287033732948      1.170525083279     -0.776831175676
C         2.594740264712     -0.107056155077     -0.546315175676
H         3.058447111241      0.384546932943      0.312322824324
H         3.276024052863     -0.869154556549     -0.922538175676
H         2.423794523562      0.635011443827     -1.328422175676
C        -1.266229129950      2.192111785747     -0.648312175676
H        -1.157344382389      2.725894041230      0.297544824324
H        -1.130883777085      2.894111103316     -1.470123175676
H        -2.275706157385      1.777609417160     -0.704682175676
H         0.003918638915      0.159651765952      2.546165824324
O        -1.136302290718     -1.148921909408      0.417009824324
C        -1.415617959551     -2.142451564783     -0.560443175676
H        -0.523640587641     -2.727150471894     -0.792313175676
H        -2.180680405383     -2.804829359889     -0.157580175676
H        -1.791837015048     -1.692605447523     -1.482423175676

21
76 W1X-1
Si        0.409198834781      0.009404074955      0.305632852456
O         0.732216971206      1.528975499789     -0.177099920295
O         1.016477638419     -0.380550325288      1.774343220831
H         0.516651295726     -0.105531801127      2.544797884011
O        -1.209840089547     -0.129498388340      0.406892383000
O         1.115727448530     -0.985066665557     -0.773476271987
C         1.258870179551     -2.392413017565     -0.642301252399
H         0.290864949125     -2.894018452319     -0.716524331136
H         1.718966698907     -2.655048565514      0.312066082513
H         1.896557128619     -2.743655700289     -1.452583214061
C         2.007032556754      2.035976329051     -0.545249399647
H         2.467100139433      1.419441862647     -1.319732978881
H         2.676336170979      2.077623764171      0.317490628240
H         1.869972774392      3.045778227707     -0.930056022213
C        -2.154383166298      0.290227412224     -0.580581710466
H        -2.015781715634     -0.301973535621     -1.489995270264
H        -1.972714316695      1.337228390620     -0.834813094858
C        -3.557581602937      0.105744639333     -0.039159447401
H        -4.293593630581      0.415144051520     -0.783236544971
H        -3.704064347404      0.704671219473      0.859978848791
H        -3.739362385083     -0.939409653732      0.212223645521

24
77 W1X-1
Si        0.004949655851      0.440493532357      0.353861632262
O        -1.133640438089     -0.700585331078      0.134387763178
O        -0.129708503401      1.274557226615      1.755737583631
H         0.231318731239      0.868694632396      2.545652890211
O         1.447680520758     -0.314403722845      0.387491117705
O        -0.171505647400      1.520309510390     -0.853062558093
C         0.479640175724      2.779479919492     -0.946490775851
H         1.551017415974      2.655624165046     -1.122668777234
H         0.338294239934      3.365405405897     -0.036430329691
H         0.048361828277      3.320642024169     -1.787778335704
C        -2.524729063318     -0.473257879914     -0.097631875146
H        -2.965322782042      0.004217876163      0.782658100602
H        -2.645268393100      0.209513822427     -0.942356078200
C         1.908207094773     -1.294082601870     -0.545577544620
H         1.990759646066     -0.840531398040     -1.537810578640
H         1.178490806073     -2.104756392735     -0.610525247403
C         3.254904040719     -1.820651768661     -0.092260565325
H         3.625714312483     -2.567193370056     -0.796730348008
H         3.174402228424     -2.284845908297      0.890940589128
H         3.983864644881     -1.012322632480     -0.030495694194
C        -3.207843489668     -1.796653631381     -0.377765166923
H        -4.274395663665     -1.642396529023     -0.550399976740
H        -3.089699251816     -2.477039946315      0.465876945002
H        -2.780512948975     -2.269946892823     -1.262071694990

21
78 W1X-1
Si        0.000000000000      0.000000000000      0.000000000000
O         0.000000000000      1.369647000000      0.880644000000
O         0.000000000000     -1.369647000000      0.880644000000
O        -1.369647000000      0.000000000000     -0.880644000000
C        -1.090691000000      1.878952000000      1.634849000000
H        -1.321051000000      1.227874000000      2.481654000000
H        -0.808549000000      2.859884000000      2.015319000000
H        -1.983833000000      1.980363000000      1.015650000000
C        -1.878952000000     -1.090691000000     -1.634849000000
H        -1.227874000000     -1.321051000000     -2.481654000000
H        -1.980363000000     -1.983833000000     -1.015650000000
H        -2.859884000000     -0.808549000000     -2.015319000000
O         1.369647000000      0.000000000000     -0.880644000000
C         1.878952000000      1.090691000000     -1.634849000000
H         1.980363000000      1.983833000000     -1.015650000000
H         2.859884000000      0.808549000000     -2.015319000000
H         1.227874000000      1.321051000000     -2.481654000000
C         1.090691000000     -1.878952000000      1.634849000000
H         1.321051000000     -1.227874000000      2.481654000000
H         0.808549000000     -2.859884000000      2.015319000000
H         1.983833000000     -1.980363000000      1.015650000000

24
79 W1X-1
Si       -0.002488120248      0.011343139189     -0.367541952762
O         0.269072005518     -0.041887008667      1.237027987874
O         1.335464033519     -0.560168726285     -1.099577309325
O        -1.349529780731     -0.857741756894     -0.654496893107
C        -0.695576141428      0.181191674285      2.266736205792
H        -1.048601044680      1.215600744759      2.215963482979
H        -1.556867130161     -0.471586706207      2.105041223816
C        -2.060253170316     -0.914668368382     -1.883042778408
H        -1.466368777283     -1.403882990701     -2.659046985486
H        -2.968062882491     -1.494535676317     -1.720864736996
H        -2.332732230111      0.084955520916     -2.226548522765
O        -0.265634740136      1.505299052062     -0.960016596343
C         0.708198303426      2.527977159601     -1.111752557745
H         1.562007140745      2.175201716549     -1.693190782812
H         0.242424715673      3.362397666446     -1.634703301934
H         1.064718530821      2.879181887843     -0.140253548422
C         2.043848555300     -1.739511926225     -0.747158679793
H         1.440345843710     -2.631684075965     -0.931805757260
H         2.940474289928     -1.791352490568     -1.363655850119
H         2.335446789779     -1.723765019693      0.304615271571
C        -0.060733727367     -0.093884511204      3.614992035799
H         0.279683178951     -1.127843545820      3.675401760950
H         0.797121262022      0.559071879463      3.777371018424
H        -0.782631066479      0.078800490469      4.415121200069

33
80 W1X-1
Si        0.000000000000      0.000000000000      0.000000000000
O         0.000000000000      1.368611638182      0.884183035196
O         0.000000000000     -1.368611638182      0.884183035196
O         1.368611638182      0.000000000000     -0.884183035196
O        -1.368611638182      0.000000000000     -0.884183035196
C        -1.872164193671      1.086314501050     -1.662079597875
H        -1.962885967251      1.973882057622     -1.031018111884
H        -1.164281308398      1.319862905048     -2.463252353410
C         1.872164193671     -1.086314501050     -1.662079597875
H         1.164281308398     -1.319862905048     -2.463252353410
H         1.962885967251     -1.973882057622     -1.031018111884
C         1.086314501050      1.872164193671      1.662079597875
H         1.973882057622      1.962885967251      1.031018111884
H         1.319862905048      1.164281308398      2.463252353410
C        -1.086314501050     -1.872164193671      1.662079597875
H        -1.319862905048     -1.164281308398      2.463252353410
H        -1.973882057622     -1.962885967251      1.031018111884
C         0.703709111735      3.218482052291      2.243456659069
H        -0.179216407841      3.127986007396      2.876635813397
H         0.483054160917      3.931107802203      1.448415270455
H         1.521810812196      3.616636531791      2.846292307224
C        -3.218482052291      0.703709111735     -2.243456659069
H        -3.127986007396     -0.179216407841     -2.876635813397
H        -3.616636531791      1.521810812196     -2.846292307224
H        -3.931107802203      0.483054160917     -1.448415270455
C         3.218482052291     -0.703709111735     -2.243456659069
H         3.931107802203     -0.483054160917     -1.448415270455
H         3.127986007396      0.179216407841     -2.876635813397
H         3.616636531791     -1.521810812196     -2.846292307224
C        -0.703709111735     -3.218482052291      2.243456659069
H        -1.521810812196     -3.616636531791      2.846292307224
H         0.179216407841     -3.127986007396      2.876635813397
H        -0.483054160917     -3.931107802203      1.448415270455

9
81 W1X-1
O         0.000000000000      0.000000000000      0.268648666667
Si        0.000000000000      1.601598000000     -0.047146333333
Si        0.000000000000     -1.601598000000     -0.047146333333
H         1.205462000000      1.968788000000     -0.824663333333
H        -1.205462000000      1.968788000000     -0.824663333333
H         1.205462000000     -1.968788000000     -0.824663333333
H         0.000000000000      2.336979000000      1.234780666667
H        -1.205462000000     -1.968788000000     -0.824663333333
H         0.000000000000     -2.336979000000      1.234780666667

18
82 W1X-1
Si        2.390198054063     -0.398087279532      0.000000000000
O         0.869695241277      0.176756165180      0.000000000000
Si       -0.779866787154      0.145423796493      0.000000000000
C        -1.369910246745     -0.747667075813      1.540467000000
H        -2.460920121539     -0.773475126903      1.585691000000
H        -1.012540634899     -0.252811162988      2.445471000000
H        -1.014693189362     -1.779840857994      1.563485000000
C        -1.369910246745     -0.747667075813     -1.540467000000
H        -2.460920121539     -0.773475126903     -1.585691000000
H        -1.014693189362     -1.779840857994     -1.563485000000
H        -1.012540634899     -0.252811162988     -2.445471000000
H         2.636737525846     -1.229116346542     -1.202739000000
H         2.636737525846     -1.229116346542      1.202739000000
C        -1.369910246745      1.923030363982      0.000000000000
H        -1.010033242282      2.456629059673     -0.881580000000
H        -2.460705925045      1.977642905160      0.000000000000
H        -1.010033242282      2.456629059673      0.881580000000
H         3.339790023982      0.736648131323      0.000000000000

9
83 W1X-1
O         0.004253085471      0.163838095406      0.765928097463
Si        0.001106597120      0.002341412519      2.403628751075
Si       -0.000180224826      0.005513918880     -0.810652070818
H        -0.534835310249      1.245759485001      2.989248848841
H        -0.850540660467     -1.145488953898      2.773306915450
F         1.457727108260     -0.212868526139     -1.361764873106
H         1.386003054345     -0.223053568345      2.861464739815
F        -0.588514486866      1.293233489697     -1.496166333556
F        -0.874503841341     -1.224575670846     -1.259081994161

12
84 W1X-1
H         0.548959990980      2.907292044513      0.000000000000
Si       -0.588420622820      1.962988579349      0.000000000000
H        -1.417807718698      2.197421240147      1.204699000000
H        -1.417807718698      2.197421240147     -1.204699000000
O         0.000000000000      0.440120820000      0.000000000000
Si       -0.166381332514     -1.191960248047      0.000000000000
H        -0.933265165240     -1.600964561686      1.202273000000
H        -0.933265165240     -1.600964561686     -1.202273000000
C         1.519132993599     -1.989344558707      0.000000000000
H         2.090596875696     -1.701056324991      0.883445000000
H         1.424421438586     -3.077388597442      0.000000000000
H         2.090596875696     -1.701056324991     -0.883445000000

13
85 W1X-1
C         0.096720905623     -2.209987298473      0.000000000000
C         1.427775833844     -2.199954050316      0.000000000000
Si       -0.962992468582     -0.684543625955      0.000000000000
Si        0.245111570022      2.255366000730      0.000000000000
O         0.000000000000      0.639758112795      0.000000000000
H        -0.358668359769      2.868458229910      1.205163326064
H        -0.358668359769      2.868458229910     -1.205163326064
H         1.701736944491      2.506601443714      0.000000000000
H        -1.837047292492     -0.667114167520      1.198364697990
H        -1.837047292492     -0.667114167520     -1.198364697990
H        -0.409060961553     -3.173473475752      0.000000000000
H         2.013010797738     -3.112686225544      0.000000000000
H         1.989096666888     -1.273059923678      0.000000000000

19
86 W1X-1
O         2.116203957005      0.340260778416     -0.141144841463
Si        3.109414890084     -0.926142274069     -0.413203841463
H         3.586758860133     -1.492909299294      0.869957158537
H         2.400243834272     -1.982310236594     -1.169709841463
H         4.270207914769     -0.459001335410     -1.200715841463
Si        0.915098000410      1.161648841887      0.611239158537
H         0.977954074161      2.557285838565      0.125378158537
H         1.141372997907      1.114277829929      2.075343158537
C        -0.767994037665      0.441122930828      0.241272158537
C        -1.379538084972     -0.454101036856      1.128031158537
C        -1.452197020315      0.769455966983     -0.936688841463
C        -2.624008114155     -1.006352971094      0.848038158537
H        -0.881733099049     -0.720492063162      2.052844158537
C        -2.695849049343      0.220136032703     -1.221783841463
H        -1.012020983462      1.466843943723     -1.639572841463
C        -3.282767096380     -0.669986936282     -0.328783841463
H        -3.080162150545     -1.694977946989      1.547068158537
H        -3.208753035219      0.487404059807     -2.136343841463
H        -4.252560118942     -1.096942885035     -0.548093841463

9
87 W1X-1
O        -0.381683264632      0.347946663010     -0.221517199235
Si       -1.921252081814     -0.156627411276      0.036981035162
Si        1.205733983972      0.478505413790      0.053044131724
H        -2.222834282894     -0.137473182745      1.485606949935
H        -2.834825272150      0.762538676808     -0.671269914109
H         1.452534387565      1.001279821704      1.408350600834
H        -2.089641162860     -1.529219797643     -0.483801448042
H         1.806493182754      1.310821868267     -1.000083928556
F         1.884332514937     -0.966423636186     -0.025224111399

15
88 W1X-1
H         0.730156137931      2.840242862069      1.204234000000
Si        0.071307137931      2.286256862069      0.000000000000
H        -1.353440862069      2.695234862069      0.000000000000
H         0.730156137931      2.840242862069     -1.204234000000
O         0.205113137931      0.662355862069      0.000000000000
Si       -0.378580862069     -0.875988137931      0.000000000000
H        -1.863808862069     -0.809157137931      0.000000000000
C         0.205113137931     -1.749940137931      1.546522000000
H        -0.138659862069     -1.233748137931      2.444279000000
H        -0.178123862069     -2.772031137931      1.582545000000
H         1.295037137931     -1.799166137931      1.583993000000
C         0.205113137931     -1.749940137931     -1.546522000000
H        -0.178123862069     -2.772031137931     -1.582545000000
H        -0.138659862069     -1.233748137931     -2.444279000000
H         1.295037137931     -1.799166137931     -1.583993000000

17
89 W1X-1
O         0.994492937600      0.151535645203      0.013034128571
Si       -0.593019097183      0.049950188762      0.420037128571
H        -0.719207233560     -0.348351768032      1.844734128571
Si        2.495854718104     -0.489520868858     -0.056494871429
H         2.558382353948     -1.553072890267     -1.084789871429
H         3.446965086133      0.585339805485     -0.411743871429
H         2.876951520597     -1.066357999344      1.253616128571
C        -1.349426522675      1.727853447753      0.145453128571
H        -2.404786481439      1.848284809105      0.381195128571
C        -0.688962160737      2.784924221613     -0.322756871429
H         0.363337820470      2.730036861309     -0.575580871429
H        -1.166947831388      3.746817385273     -0.472316871429
C        -1.460168544455     -1.256346514329     -0.587652871429
H        -1.491440508933     -1.152602503622     -1.669911871429
C        -2.067866905154     -2.309801306255     -0.043414871429
H        -2.075645960937     -2.472721303592      1.028993128571
H        -2.584706160460     -3.055447129291     -0.637830871429

9
90 W1X-1
O        -0.163688853585      0.711692724758      0.000000000000
Si        0.906603858948      1.962022882073      0.000000000000
Si       -0.707859234549     -0.793276829670      0.000000000000
H         1.751725975283      1.887296631764      1.209218871641
H         1.751725975283      1.887296631764     -1.209218871641
H        -2.165297963859     -0.830024793219      0.000000000000
F        -0.163688853585     -1.567836200265      1.272325941830
H         0.135331464920      3.220496602758      0.000000000000
F        -0.163688853585     -1.567836200265     -1.272325941830

22
91 W1X-1
O        -2.028093038709     -0.116221972854      0.114210944444
Si       -2.873804102193     -1.488642933734     -0.146825055556
H        -3.204935108871     -1.633000918417     -1.584008055556
H        -2.090998156777     -2.668662969944      0.285269944444
H        -4.127004099367     -1.427544875765      0.636220944444
Si       -0.891682987678      0.986986974580     -0.329104055556
H        -1.067966972292      1.319624982734     -1.765701055556
C         0.828191979100      0.268782895024     -0.129459055556
C         1.747678981270      0.315701852491     -1.183684055556
C         1.245190952296     -0.310666124265      1.076807944444
C         3.035455957866     -0.190263207077     -1.041109055556
H         1.454685001339      0.749553866044     -2.132356055556
C         2.528318928669     -0.821441183619      1.224121944444
H         0.559013949516     -0.370780092525      1.913469944444
C         3.427105931512     -0.759980225194      0.163969944444
H         3.729665960016     -0.143769239189     -1.870011055556
H         2.828563908048     -1.267244197507      2.163437944444
H         4.427243913136     -1.157255271457      0.277219944444
C        -1.142861917255      2.509425986199      0.722844944444
H        -0.430939881160      3.289739953267      0.447440944444
H        -2.150584898794      2.908527032813      0.596193944444
H        -0.999664927664      2.284410979575      1.781186944444

15
92 W1X-1
O         0.000000000000      0.000000000000      0.100840172414
Si        0.000000000000      1.586436000000      0.513227172414
Si        0.000000000000     -1.586436000000      0.513227172414
C         0.000000000000      2.631017000000     -1.032701827586
H        -1.201715000000      1.880773000000      1.332580172414
H         1.201715000000      1.880773000000      1.332580172414
C         0.000000000000     -2.631017000000     -1.032701827586
H        -1.201715000000     -1.880773000000      1.332580172414
H         1.201715000000     -1.880773000000      1.332580172414
H        -0.883404000000      2.432532000000     -1.641313827586
H         0.000000000000      3.692240000000     -0.774862827586
H         0.883404000000      2.432532000000     -1.641313827586
H         0.000000000000     -3.692240000000     -0.774862827586
H        -0.883404000000     -2.432532000000     -1.641313827586
H         0.883404000000     -2.432532000000     -1.641313827586

18
93 W1X-1
Si        1.801741967782     -0.511239189302      0.252857954545
O         0.271064000946      0.015016907160      0.013810954545
Si       -1.336744999880      0.001908008483      0.358055954545
C        -2.176764087539     -1.389075938579     -0.571070045455
H        -3.243916089476     -1.419812871328     -0.340306045455
H        -1.751378148564     -2.357440965387     -0.302301045455
H        -2.071078079675     -1.264290945240     -1.650508045455
C        -2.053197895025      1.665763053634     -0.104952045455
H        -3.118710892263      1.709591120782      0.130597954545
H        -1.937451882704      1.861276046339     -1.172749045455
H        -1.557716844276      2.471048022409      0.439542954545
H         1.968647883859     -1.842937199821     -0.381728045455
H         2.053713958308     -0.661574205181      1.708293954545
H        -1.503586013804     -0.219047981003      1.819068954545
C         3.010742044273      0.702522734507     -0.488490045455
H         4.036062022422      0.355798669892     -0.342174045455
H         2.844345051524      0.817589744994     -1.560620045455
H         2.917919106190      1.685042740357     -0.023327045455

22
94 W1X-1
Si        1.030783331975      1.042510398837      0.000000000000
C         1.053411408545     -0.824141910083      0.000000000000
O        -0.507521455353      1.600118601322      0.000000000000
Si       -1.646554923340      2.777875786723      0.000000000000
C        -3.345257618425      2.007052471503      0.000000000000
H         1.723876258917      1.538164579380      1.213135145782
H        -1.467747826577      3.630010358060      1.201746796422
H        -1.467747826577      3.630010358060     -1.201746796422
H        -3.493812923021      1.384005320872      0.883081747657
H        -3.493812923021      1.384005320872     -0.883081747657
H        -4.114888376666      2.781986692704      0.000000000000
H         1.723876258917      1.538164579380     -1.213135145782
C         1.057232609818     -1.545974766678     -1.200298649553
C         1.057232609818     -2.935595079456     -1.203394949957
C         1.056128287275     -3.632000972800      0.000000000000
C         1.057232609818     -2.935595079456      1.203394949957
C         1.057232609818     -1.545974766678      1.200298649553
H         1.065175910282     -1.017884729223     -2.146390331954
H         1.061494127644     -3.474725825445     -2.141649990219
H         1.058616104115     -4.714100886529      0.000000000000
H         1.061494127644     -3.474725825445      2.141649990219
H         1.065175910282     -1.017884729223      2.146390331954

21
95 W1X-1
Si        1.138506783784      1.692773148649      0.000000000000
C         0.256151783784      3.338421148649      0.000000000000
H        -0.375309216216      3.446106148649      0.883221000000
H        -0.375309216216      3.446106148649     -0.883221000000
H         0.978288783784      4.157844148649      0.000000000000
O         0.050154783784      0.476104148649      0.000000000000
Si       -0.414267216216     -1.106057851351      0.000000000000
C         0.256151783784     -1.943677851351      1.539686000000
H        -0.049638216216     -2.991404851351      1.582097000000
H        -0.107968216216     -1.455205851351      2.445508000000
H         1.347384783784     -1.917378851351      1.564155000000
C         0.256151783784     -1.943677851351     -1.539686000000
H        -0.049638216216     -2.991404851351     -1.582097000000
H         1.347384783784     -1.917378851351     -1.564155000000
H        -0.107968216216     -1.455205851351     -2.445508000000
H         2.007377783784      1.585369148649     -1.199963000000
H         2.007377783784      1.585369148649      1.199963000000
C        -2.287953216216     -1.134051851351      0.000000000000
H        -2.688330216216     -0.630072851351     -0.881610000000
H        -2.668927216216     -2.157598851351      0.000000000000
H        -2.688330216216     -0.630072851351      0.881610000000

21
96 W1X-1
Si        1.594520920345      0.003460781011      0.359368388037
C         2.362224223257     -1.556785809679     -0.334090396425
H         2.272790856183     -1.590864803772     -1.421679261743
H         1.878536773362     -2.447559040707      0.070129910328
H         3.423846604430     -1.612122417549     -0.083363189519
C         2.434491231423      1.530585471284     -0.322519579574
H         1.991538838953      2.439526336291      0.087772550139
H         2.347140230391      1.576199709368     -1.409850534263
H         3.497365090871      1.535161151988     -0.071178832076
O         0.000016141921      0.047156810090     -0.026826140998
Si       -1.594613694888      0.009327427459      0.359499568866
C        -2.363593952165     -1.559240590418     -0.313520286943
H        -3.425362883687     -1.610185837363     -0.062466544615
H        -1.880994507467     -2.445078263789      0.102684793622
H        -2.273830320128     -1.607867558986     -1.400531600322
C        -2.432967365386      1.528101432651     -0.342671464127
H        -3.496334029645      1.535971549551     -0.093523661662
H        -2.343432861372      1.560304073744     -1.430303190507
H        -1.990600062780      2.441922513351      0.057269771139
H        -1.725355714060      0.018844402631      1.841203424262
H         1.724936870414     -0.006504237081      1.841104458973

24
97 W1X-1
C        -2.074930045591     -1.574718902194     -0.819075951220
H        -1.769244044453     -1.639696896841     -1.865055951220
H        -1.692123030105     -2.458880895490     -0.305600951220
H        -3.165813044798     -1.620002921300     -0.788318951220
Si       -1.437090073201      0.001736108977     -0.026470951220
C        -1.935053074340      0.066771100255      1.782720048780
H        -1.561114090182      0.971302106805      2.266332048780
H        -1.543475059336     -0.789925892886      2.334648048780
H        -3.022100074221      0.059991081217      1.889641048780
C        -2.102668099437      1.499705097320     -0.938701951220
H        -1.798169099231      1.487965102653     -1.986970951220
H        -1.734805115687      2.427558103763     -0.496395951220
H        -3.194153099939      1.528391078203     -0.909947951220
O         0.203020926568      0.014932137702     -0.148837951220
Si        1.759732926792      0.002150164967      0.355269048780
C         2.630422899876      1.538933180216     -0.266138951220
H         3.669463899500      1.560403198414      0.069906048780
H         2.143109884034      2.443485171681      0.101467048780
H         2.630238899190      1.578113180213     -1.357246951220
C         2.607720953948     -1.548383820182     -0.263915951220
H         3.646262954581     -1.584521801992      0.072444048780
H         2.607292954663     -1.589206820189     -1.354964951220
H         2.107354969657     -2.445312828945      0.104866048780
H         1.783149926783      0.002634165377      1.843405048780

27
98 W1X-1
C         0.000000000000      2.694845000000     -0.749499288889
H        -0.397230000000      2.408220000000     -1.725235288889
H        -0.843416000000      2.982717000000     -0.118888288889
H         0.623046000000      3.580402000000     -0.893756288889
Si        0.981990000000      1.295241000000      0.027476711111
C         1.630085000000      1.818271000000      1.708614711111
H         2.195009000000      1.012187000000      2.180650711111
H         0.811471000000      2.086470000000      2.379303711111
H         2.290891000000      2.684152000000      1.627601711111
C         2.410313000000      0.815818000000     -1.094431288889
H         2.055928000000      0.505780000000     -2.079634288889
H         2.983916000000     -0.011509000000     -0.672199288889
H         3.095602000000      1.653970000000     -1.239432288889
O         0.000000000000      0.000000000000      0.242202711111
Si       -0.981990000000     -1.295241000000      0.027476711111
C         0.000000000000     -2.694845000000     -0.749499288889
H        -0.623046000000     -3.580402000000     -0.893756288889
H         0.843416000000     -2.982717000000     -0.118888288889
H         0.397230000000     -2.408220000000     -1.725235288889
C        -1.630085000000     -1.818271000000      1.708614711111
H        -2.290891000000     -2.684152000000      1.627601711111
H        -2.195009000000     -1.012187000000      2.180650711111
H        -0.811471000000     -2.086470000000      2.379303711111
C        -2.410313000000     -0.815818000000     -1.094431288889
H        -3.095602000000     -1.653970000000     -1.239432288889
H        -2.055928000000     -0.505780000000     -2.079634288889
H        -2.983916000000      0.011509000000     -0.672199288889

17
99 W1X-1
C         3.658229798914      0.616596728663     -0.141390185480
C         2.608876816982     -0.008786696484     -0.673277569985
Si        1.303592297959     -0.847802791172      0.353117911876
O        -0.185838944239     -0.225840902310      0.070938820658
Si       -1.280779233128      0.986881946155      0.166153657420
C        -2.983379884325      0.298772658676     -0.118445440189
C        -3.245121762815     -0.985220997477     -0.352459211442
H        -0.975464281933      2.020528972798     -0.852589119831
H        -1.207250798974      1.631787604545      1.500807415693
H         1.228262320544     -2.287874127459      0.019253786001
H         1.666232165985     -0.683023670673      1.781253918188
H         2.529531100208     -0.039421687096     -1.757461590943
H         4.424723558618      1.086093141476     -0.748278715750
H         3.798299303482      0.684998061000      0.931995309284
H        -3.818751923491      0.995750196915     -0.092353699917
H        -4.253265354511     -1.349872269471     -0.514980038806
H        -2.456617256190     -1.727517333588     -0.391525356755

9
100 W1X-1
O         0.000000000000      0.000000000000      0.570670447579
Si        0.000000000000      1.594542469632      0.268599051817
Si        0.000000000000     -1.594542469632      0.268599051817
H        -0.332858473889      2.307968764627      1.510015800345
H         1.291322920392      2.000978007596     -0.306540769733
H        -1.291322920392     -2.000978007596     -0.306540769733
H         0.332858473889     -2.307968764627      1.510015800345
F         1.133952131454     -1.927497511931     -0.805171505152
F        -1.133952131454      1.927497511931     -0.805171505152

9
101 W1X-1
O         0.238978845123      0.290621189073      0.145064400203
Si        1.767466884347      0.332468653696     -0.410774086432
Si       -1.301783926359     -0.097363854258      0.376397498525
H         1.837686761826     -0.288800552324     -1.741513307572
H         2.242854477299      1.722082994100     -0.383349837406
F        -1.686613063981     -1.333246706562     -0.537219463219
F        -2.211923998184      1.116330645397     -0.075902898964
H        -1.574838059494     -0.416770635378      1.771775915646
F         2.683304245226     -0.520078217846      0.576882835339

9
102 W1X-1
O         0.403879909920      0.444540896359     -0.140018945946
Si        2.025993900548      0.528643077126     -0.001270945946
Si       -1.114585038802     -0.015600272857     -0.004402945946
H         2.370342830428      1.157868115499      1.280808054054
F        -2.069399174385      1.201055620740     -0.282667945946
F        -1.416991978474     -0.556955306556      1.440983054054
F         2.615133065457     -0.951168857222     -0.001913945946
H         2.555865821425      1.238659136174     -1.171861945946
F        -1.452849912116     -1.152426310552     -1.035218945946

9
103 W1X-1
O         0.000000000000      0.000000000000      0.556828000000
Si       -0.921616000000     -1.296645000000      0.296429000000
F        -1.631458000000     -1.173343000000     -1.111517000000
Si        0.921616000000      1.296645000000      0.296429000000
F         0.000000000000      2.581313000000      0.253495000000
H         1.921632000000      1.444541000000      1.344880000000
F         0.000000000000     -2.581313000000      0.253495000000
F         1.631458000000      1.173343000000     -1.111517000000
H        -1.921632000000     -1.444541000000      1.344880000000

9
104 W1X-1
O        -0.454884825740      0.081937049795      0.000000000000
Si       -0.773259546540      1.664565257733      0.000000000000
Si        0.292103455388     -1.329915375739      0.000000000000
F        -0.113352073782     -2.153104520401      1.273862792202
F         1.851694960632     -1.144965440129      0.000000000000
F        -0.113352073782      2.323293474897     -1.275771261147
H        -2.209316107498      1.900693033955      0.000000000000
F        -0.113352073782     -2.153104520401     -1.273862792202
F        -0.113352073782      2.323293474897      1.275771261147

9
105 W1X-1
O         0.000000000000      0.000000000000      0.094584265915
Si        0.000000000000      1.595412968002      0.008802398359
Si        0.000000000000     -1.595412968002      0.008802398359
F         0.735542906469     -2.198561950556      1.255639626188
F        -1.472541486426     -2.135031949878     -0.019473766727
F         0.737165538615     -2.071004607626     -1.291895930649
F         1.472541486426      2.135031949878     -0.019473766727
F        -0.737165538615      2.071004607626     -1.291895930649
F        -0.735542906469      2.198561950556      1.255639626188

13
106 W1X-1
Si        0.000000000000      2.588598586959     -0.674630342286
O         0.358134902853      1.291371090798      0.256921805668
Si        0.000000000000      0.000000000000      1.179128954784
O        -0.358134902853     -1.291371090798      0.256921805668
Si        0.000000000000     -2.588598586959     -0.674630342286
H         0.009717480886      2.196975735128     -2.100837297367
H        -1.336932261225      3.120475404979     -0.324413399898
H        -0.009717480886     -2.196975735128     -2.100837297367
H        -1.020488604414     -3.632768885649     -0.446255625694
H         1.183719112903     -0.299475882827      2.007053986121
H        -1.183719112903      0.299475882827      2.007053986121
H         1.336932261225     -3.120475404979     -0.324413399898
H         1.020488604414      3.632768885649     -0.446255625694

16
107 W1X-1
Si       -2.113174790053     -0.511281012831     -0.462103013514
O        -0.872556755796      0.374094939166      0.153208986486
Si        0.503276277184      1.226462885933      0.006458986486
O         1.775113239379      0.249392836722     -0.274268013514
Si        2.975933199812     -0.773238209740      0.159155986486
H        -2.427481771249     -0.025300000670     -1.828142013514
H        -1.686865844852     -1.927564029326     -0.554422013514
H         3.363728208631     -0.545294224744      1.570392986486
H         4.144142209090     -0.533430254940     -0.713972013514
H         0.395147312999      2.152107890116     -1.137695013514
C        -3.603721783881     -0.351778955159      0.647022986486
H        -4.432709806882     -0.946231923084      0.256925986486
H        -3.382212797520     -0.704271963730      1.655440986486
H        -3.935796743759      0.685195057690      0.714903986486
H         0.715408305295      1.952985877725      1.273534986486
H         2.524034145666     -2.172636192255      0.000198986486

17
108 W1X-1
Si        1.753373700083     -0.809006276961     -0.605782012500
O         0.601616816413      0.267575847492     -0.152817012500
Si       -0.750527090565      1.128448993598     -0.431394012500
O        -2.077880191136      0.197713137026     -0.292086012500
Si       -3.242456277445     -0.601034737136      0.534966987500
H         1.299473551845     -2.180876227915     -0.277557012500
H        -2.832466429285     -2.006246781438      0.746238987500
H        -4.491873273785     -0.567163602130     -0.253596012500
H        -0.800950973768      2.209354999047      0.572162987500
H        -0.724658032810      1.662950990803     -1.806124012500
H        -3.473431207991      0.041732287822      1.849066987500
H         1.961092708149     -0.734353299406     -2.072731012500
C         3.335889741409     -0.426554447960      0.288580987500
H         4.193993672492     -1.064343540682      0.086021987500
C         3.486693849078      0.569871535745      1.158206987500
H         2.670222921340      1.238625623969      1.404058987500
H         4.427737869664      0.760393434060      1.661880987500

23
109 W1X-1
Si       -4.577658890657     -0.842885175824     -0.132267990566
O        -3.444367911653      0.336681844349     -0.122992990566
Si       -2.055201924156      1.039028869077     -0.599882990566
O        -0.769491910745      0.285655891963      0.048080009434
Si        0.373770093883      0.025655912314      1.196765009434
H        -4.234162872203     -1.879562169710      0.865626009434
H        -5.885115901284     -0.245832199098      0.211734009434
H         0.347824073864      1.150263911852      2.161976009434
H        -1.942926922523      0.947296871075     -2.068310990566
H        -2.090733949139      2.442553868444     -0.144899990566
H         0.051002116513     -1.245649093432      1.882187009434
H        -4.661384879523     -1.468372177315     -1.472220990566
C         2.072785096048     -0.095947057443      0.435533009434
C         4.616072099222     -0.274257012171     -0.739330990566
C         2.581165117942     -1.325922048394     -0.001124990566
C         2.874302075802      1.041414956824      0.273881009434
C         4.133026077318      0.956248979230     -0.308462990566
C         3.839157119559     -1.416794026001     -0.584223990566
H         1.990400133968     -2.226226058909      0.118632009434
H         2.515205058622      2.006536950432      0.611071009434
H         4.737572061474      1.846329989992     -0.423277990566
H         4.214478136642     -2.376480019320     -0.914412990566
H         5.596946100449     -0.343218994711     -1.191021990566

13
110 W1X-1
Si       -2.316438506491     -0.156893862354     -0.028265683409
O        -1.025738722735      0.769775941639      0.279479006583
Si        0.424953221746      1.464928151622     -0.011884110449
O         1.559925081529      0.342364871002     -0.300596306417
Si        2.543494619772     -0.916679645898      0.067001508891
H        -3.296352431516      0.012743717891      1.055015201821
H        -2.872275422975      0.151704110452     -1.357308427464
H         3.037152257410     -0.786863921071      1.456757217742
H         3.689417817982     -0.899596174767     -0.865371460957
H         0.314424877293      2.319137490810     -1.208001069085
H         0.781568750708      2.245787734465      1.186615094286
H         1.803836735168     -2.188021146887     -0.075202274281
F        -1.873266016088     -1.692331479912     -0.044387765985

22
111 W1X-1
Si        1.806636123326     -0.213908846236      0.002255788889
O         0.411447119205      0.584831146567     -0.386344211111
Si       -0.983434884780      1.357428139371     -0.111801211111
H        -1.368554888450      2.068843137384     -1.347591211111
H        -0.829856889620      2.295590140163      1.018169788889
O        -2.171627879397      0.313925133241      0.291049788889
Si       -3.371551873952     -0.741510872949     -0.050681211111
H        -4.472681874959     -0.546319878629      0.916323788889
H        -3.882289875080     -0.522913875583     -1.423952211111
H        -2.866364866800     -2.127937870343      0.061506788889
C         1.537207132760     -2.042677847625     -0.305753211111
H         1.273702133732     -2.231144848985     -1.348141211111
H         2.439075135722     -2.616755842973     -0.082194211111
H         0.731356134782     -2.434645851783      0.317519788889
C         2.215670121718      0.097707155875      1.806402788889
H         3.140641124333     -0.409243839354      2.090000788889
H         2.348094116224      1.162670156558      2.006401788889
H         1.424460123609     -0.268892848207      2.463366788889
C         3.161072119893      0.451452160752     -1.107585211111
H         3.313264114379      1.520407161537     -0.947095211111
H         4.111322122490     -0.051939834346     -0.916850211111
H         2.912492120648      0.305227159469     -2.160323211111

19
112 W1X-1
Si       -2.002708362479     -0.172823543845      0.344876765406
O        -0.620502467155      0.574077997528     -0.158022234204
Si        0.779613363264      1.345760170288      0.119523827999
O         2.006079582526      0.289321891712      0.312837070307
Si        3.154361383931     -0.739843268043     -0.230137366846
H        -2.193940608926      0.126660192298      1.788085452654
H         2.621587942392     -2.120216162768     -0.253358823523
H         4.316843434394     -0.681511675320      0.680870540112
H         1.064315331470      2.205386473401     -1.046667632371
C        -3.439759384911      0.514791074543     -0.632329120103
H        -4.378900954275      0.054446295873     -0.318034832698
H        -3.532327017913      1.592439636820     -0.488841674060
H        -3.315333485563      0.327519193127     -1.700569726604
H         0.682024232978      2.136216024512      1.362256494112
C        -1.826168601783     -2.019262947376      0.110319269927
H        -1.670990341556     -2.270744388560     -0.940592113707
H        -0.979715440260     -2.409273686653      0.677601452277
H        -2.723891118855     -2.540089325799      0.450399007236
H         3.583549637288     -0.364507471449     -1.597292903025

13
113 W1X-1
O         0.743232541615      0.817218683680     -0.453186868703
Si       -0.715080076247      1.491624656757     -0.120686708327
O        -1.793074004885      0.356036945855      0.295896322294
Si       -2.768911575175     -0.949268536409      0.111677632493
Si        2.001998201821     -0.157121575060     -0.267450860104
H         3.071155149995      0.177023161476     -1.200435937895
F         2.552003085085     -0.065718350401      1.216588853819
F         1.556322644159     -1.661917937102     -0.496649949166
H        -3.403690359205     -0.920194078640     -1.225098429764
H        -3.812897174235     -0.900546006759      1.155418536751
H        -0.553133187110      2.418119297958      1.011355603896
H        -1.154208982965      2.182607181366     -1.345793032400
H        -1.975517009109     -2.187611638198      0.253866591928

13
114 W1X-1
Si        0.977046856435      1.432590066578     -0.052349900000
O         2.100884881778      0.313902092037      0.270167100000
O        -0.488956127443      0.720938033368     -0.256421900000
H         1.289211840635      2.130078073650     -1.311223900000
H         0.883721835575      2.353443064464      1.091027100000
Si       -1.756279106505     -0.203344995342     -0.008022900000
Si        3.203591908367     -0.859808882982     -0.047416900000
F        -2.932106115954      0.213778978021     -0.965029900000
F        -2.272856109112     -0.088229007044      1.474740100000
F        -1.418262072238     -1.715948987685     -0.284093900000
H         2.575317938364     -2.183952897215      0.137727100000
H         4.334317904883     -0.706004857367      0.890040100000
H         3.689983905444     -0.730799871964     -1.439022900000

19
115 W1X-1
Si        0.000000000000      2.547194000000     -0.592814902439
O         0.386025000000      1.288027000000      0.388912097561
Si        0.000000000000      0.000000000000      1.304077097561
O        -0.386025000000     -1.288027000000      0.388912097561
Si        0.000000000000     -2.547194000000     -0.592814902439
H        -0.075080000000      2.058432000000     -1.989866902439
H        -1.332592000000      3.074942000000     -0.208625902439
H         1.332592000000     -3.074942000000     -0.208625902439
H         0.075080000000     -2.058432000000     -1.989866902439
H         1.176679000000     -0.320116000000      2.136237097561
C         1.296585000000      3.879206000000     -0.440340902439
H         1.059040000000      4.717825000000     -1.098442902439
H         1.354351000000      4.258451000000      0.580954097561
H         2.281546000000      3.501531000000     -0.718637902439
C        -1.296585000000     -3.879206000000     -0.440340902439
H        -2.281546000000     -3.501531000000     -0.718637902439
H        -1.059040000000     -4.717825000000     -1.098442902439
H        -1.354351000000     -4.258451000000      0.580954097561
H        -1.176679000000      0.320116000000      2.136237097561

22
116 W1X-1
Si        2.705259875257     -0.537544269332      0.484638088889
O         1.576594942165      0.465572805951     -0.158604911111
Si        0.281564007524      1.445458892331     -0.037008911111
O        -1.087901048944      0.598873983675      0.175702088889
Si       -2.371166106555     -0.264861930730     -0.394808911111
C        -2.116889227386     -2.076396947691     -0.007992911111
H        -2.946426267286     -2.674582892360     -0.391256911111
H        -1.197978252331     -2.450379008983     -0.461999911111
H        -2.051759238600     -2.244517952035      1.068679088889
H         2.167030783107     -1.919087233431      0.492369088889
H         0.200950059332      2.222172897708     -1.290378911111
C        -3.932521062409      0.396996173413      0.391492088889
H        -4.071563991906      1.453998182688      0.159296088889
H        -4.809661098411     -0.142752768081      0.028156088889
H        -3.900691069342      0.293047171290      1.477729088889
H        -2.440950094177     -0.079274926076     -1.868159911111
C         4.267615880464     -0.459469373542     -0.531406911111
H         5.021538835372     -1.135506423829     -0.122255911111
H         4.078282860932     -0.752301360913     -1.565170911111
H         4.685429947685      0.548320598589     -0.535217911111
H         0.448900066615      2.331364881169      1.132701088889
H         2.978903902067     -0.135592287584      1.886695088889

25
117 W1X-1
C         3.668663285112      0.489604482236     -0.817619970930
Si        2.184957634019     -0.261011729267      0.045946325592
C         1.902370331859     -2.020059257316     -0.535085302220
O         0.860799580925      0.636793724417     -0.369569536349
Si       -0.510201525654      1.463167462252     -0.124199729387
O        -1.778925433857      0.467911557577      0.114850668948
Si       -2.928897794362     -0.566634455638     -0.432467461548
H        -3.257363433834     -0.238972580617     -1.842175891234
C         2.409257994828     -0.210343283951      1.908246042305
H         4.578839673558     -0.074414169857     -0.602516126592
H         3.529583635488      0.496679529831     -1.900239592707
H         3.832626364269      1.520002177975     -0.496614024140
H        -2.389170682377     -1.947051147232     -0.388777331039
H        -0.384675545172      2.300933166978      1.086128342111
H         1.542880038553     -0.628278633885      2.424730519616
H         3.284734652001     -0.788440511380      2.212171858225
H         2.548538856722      0.812021549737      2.264754331022
H        -0.764093853264      2.293615131452     -1.319437629239
H         1.022550636518     -2.457190378641     -0.059364526592
H         1.749163884311     -2.057071731165     -1.615218146589
H         2.758633873148     -2.655638127683     -0.298850473394
C        -4.452514042683     -0.437448977165      0.636419012602
H        -5.219140886265     -1.134956037381      0.292019206519
H        -4.223623979286     -0.675333353931      1.676288906159
H        -4.873158221643      0.568637194168      0.603184941330

13
118 W1X-1
O         0.848761844526      1.037137061408      0.454405148761
Si        0.000000000000      0.000000000000      1.383127485819
O        -0.848761844526     -1.037137061408      0.454405148761
Si       -1.169894080714     -2.223847480823     -0.598606740978
H        -2.418647378141     -2.893728177604     -0.205662291517
Si        1.169894080714      2.223847480823     -0.598606740978
H         2.418647378141      2.893728177604     -0.205662291517
H         1.213860935853      1.683003080992     -1.966872699199
F         0.000000000000      3.311413725593     -0.551956122963
H        -1.213860935853     -1.683003080992     -1.966872699199
H         0.961262477244     -0.754715469444      2.203500880261
H        -0.961262477244      0.754715469444      2.203500880261
F         0.000000000000     -3.311413725593     -0.551956122963

25
119 W1X-1
Si        0.692063405891      2.575896127636     -0.196602525984
O        -0.043028882570      1.341781168550      0.609576111081
Si        0.000000000000      0.000000000000      1.526369539515
O         0.043028882570     -1.341781168550      0.609576111081
Si       -0.692063405891     -2.575896127636     -0.196602525984
C        -0.409124206384     -2.365151293266     -2.033418530912
H        -0.897245151126     -3.164358246639     -2.595385772106
H        -0.812598539540     -1.414970216288     -2.386663214925
H         0.655614388544     -2.389109138306     -2.273440212540
H         2.150409209288      2.519621739442      0.086871134797
H        -1.218696380533     -0.012521229370      2.361515227353
C         0.000000000000     -4.198277495807      0.423447494537
H        -0.171280800654     -4.314369889061      1.494780969863
H        -0.473074904080     -5.042128573690     -0.083383886100
H         1.075481080069     -4.260722870751      0.246771670431
H        -2.150409209288     -2.519621739442      0.086871134797
C         0.409124206384      2.365151293266     -2.033418530912
H         0.897245151126      3.164358246639     -2.595385772106
H         0.812598539540      1.414970216288     -2.386663214925
H        -0.655614388544      2.389109138306     -2.273440212540
H         1.218696380533      0.012521229370      2.361515227353
C         0.000000000000      4.198277495807      0.423447494537
H         0.171280800654      4.314369889061      1.494780969863
H         0.473074904080      5.042128573690     -0.083383886100
H        -1.075481080069      4.260722870751      0.246771670431

28
120 W1X-1
Si       -2.872244048849     -0.217568045770     -0.354520018868
C        -2.622010983977     -2.037636036851     -0.002698018868
H        -2.476770977604     -2.216446031675      1.064463981132
H        -1.748488970234     -2.423235005717     -0.530605018868
H        -3.489437963291     -2.618021067769     -0.324469018868
C        -4.364317072872      0.456415901048      0.548956981132
H        -4.505514110687      1.517391896016      0.336861981132
H        -4.255491068784      0.341736904927      1.629158981132
H        -5.272864054172     -0.068235131335      0.245529981132
O        -1.536353078554      0.615854001844      0.127566981132
Si       -0.228591111146      1.530255048456     -0.190901018868
O         1.096365921302      0.619874095681     -0.398699018868
Si        2.442429951405     -0.224699856342      0.049501981132
C         2.786464940866      0.070987155920      1.870372981132
H         3.678036960202     -0.471497812302      2.192650981132
H         2.951353903118      1.130064161798      2.077406981132
H         1.953814952803     -0.263918873757      2.492092981132
H        -3.049496055933     -0.018826052088     -1.817260018868
H        -0.032196143512      2.438322055456      0.958682981132
C         2.121447016245     -2.043882867782     -0.270126018868
H         1.892195022625     -2.222877875954     -1.322276018868
H         2.992653037848     -2.649970836730     -0.012147018868
H         1.278432029145     -2.405808897830      0.321402981132
C         3.871967929701      0.384238194611     -0.997973018868
H         3.665483934615      0.246371187251     -2.060918018868
H         4.059088891834      1.446660201280     -0.830857018868
H         4.792037948956     -0.155998772596     -0.764609018868
H        -0.456578138436      2.295911040330     -1.434385018868

31
121 W1X-1
C         0.333331334826      4.174334717426      0.463040636305
H         0.076527389033      4.317882093737      1.514317300277
H         1.420945369442      4.114381184414      0.391992933146
H         0.012568933253      5.064810875269     -0.081957750742
Si       -0.472177252798      2.628572223258     -0.225998474656
C         0.000000000000      2.389125588796     -2.024549649286
H        -0.449293690763      1.482005350679     -2.432970557227
H         1.082485383413      2.305826781260     -2.138320984569
H        -0.334538289381      3.229909583367     -2.636173643605
C        -2.337726767049      2.722080303904     -0.044743110472
H        -2.630859147878      2.837574686566      1.000446387837
H        -2.820170715113      1.820735269184     -0.427902356320
H        -2.741822440888      3.573159367951     -0.597398593280
O         0.100157858317      1.338272696158      0.629579920401
Si        0.000000000000      0.000000000000      1.541390143046
O        -0.100157858317     -1.338272696158      0.629579920401
Si        0.472177252798     -2.628572223258     -0.225998474656
C         2.337726767049     -2.722080303904     -0.044743110472
H         2.741822440888     -3.573159367951     -0.597398593280
H         2.630859147878     -2.837574686566      1.000446387837
H         2.820170715113     -1.820735269184     -0.427902356320
C        -0.333331334826     -4.174334717426      0.463040636305
H        -0.012568933253     -5.064810875269     -0.081957750742
H        -1.420945369442     -4.114381184414      0.391992933146
H        -0.076527389033     -4.317882093737      1.514317300277
H         1.213985648028     -0.064546907933      2.383088285853
C         0.000000000000     -2.389125588796     -2.024549649286
H        -1.082485383413     -2.305826781260     -2.138320984569
H         0.334538289381     -3.229909583367     -2.636173643605
H         0.449293690763     -1.482005350679     -2.432970557227
H        -1.213985648028      0.064546907933      2.383088285853

16
122 W1X-1
Si        0.107671160889     -1.072401737255      2.488890286632
O         0.107671160889      0.084214265221      1.335814874557
Si       -0.425513635166      0.855774387752      0.000000000000
O         0.107671160889      0.084214265221     -1.335814874557
Si        0.107671160889     -1.072401737255     -2.488890286632
H        -1.272769462249     -1.541755938658      2.750848493343
H         0.932953540321     -2.221405785973      2.054677082952
H         0.932953540321     -2.221405785973     -2.054677082952
H         0.674591020858     -0.507804681993     -3.732166531502
H        -1.905518484333      0.816364832291      0.000000000000
H        -1.272769462249     -1.541755938658     -2.750848493343
H         0.674591020858     -0.507804681993      3.732166531502
C         0.227226009610      2.592713391192      0.000000000000
H        -0.113118856099      3.135721117134     -0.883331920706
H        -0.113118856099      3.135721117134      0.883331920706
H         1.318509754222      2.596824370611      0.000000000000

17
123 W1X-1
Si        2.837745383212     -0.781175500684     -0.082255290763
O         1.505901733991      0.166727900428     -0.044231280393
Si       -0.027401803368      0.521602575463      0.370923287259
O        -0.957158595414     -0.771457474456      0.017920478698
Si       -2.320811771595     -1.665940430364     -0.073962875748
H         2.593045664630     -1.978671117038     -0.916507045382
H        -3.280170951844     -1.043483234815     -1.013784644476
H        -2.954585936643     -1.774497118690      1.259777071927
H        -0.099683131195      0.786524204994      1.823393290767
H        -1.968817446584     -3.017050313696     -0.559072410565
H         3.951554241032     -0.001039138512     -0.661053620477
C        -0.589778025086      2.021130530376     -0.560101783926
H        -0.571869590512      2.014621800010     -1.647185872258
C        -1.025339297005      3.118405867351      0.056421251245
H        -1.360047592275      3.996736295581     -0.483986304140
H        -1.064335553653      3.187768849562      1.138453771815
H         3.202223805485     -1.213105043343      1.286663681969

23
124 W1X-1
Si        1.424130763870      2.735939177579     -0.673285867925
O         1.170534828582      1.487286164437      0.352393132075
Si        0.625826905002      0.012695136207      0.786811132075
O         1.502692965540     -1.155420818349      0.057708132075
Si        2.884606010379     -2.020611746731     -0.093741867925
H         2.668178775580      2.509990242052     -1.442065867925
H         0.291590756472      2.878687118885     -1.615642867925
H         2.550414078565     -3.336300764051     -0.678762867925
H         3.520491020577     -2.217392713777      1.228975132075
H         0.812851909568     -0.075399854100      2.248403132075
H         3.829492973771     -1.314237697762     -0.986474867925
H         1.559207699576      3.976538184580      0.119414132075
C        -1.159152083385     -0.211367956300      0.301739132075
C        -3.862750067527     -0.517376096414     -0.389148867925
C        -1.564586031816     -1.206443977311     -0.594810867925
C        -2.143051126684      0.624102992710      0.847400132075
C        -3.481374118983      0.475509923351      0.507048132075
C        -2.902957023940     -1.358408046673     -0.939409867925
H        -0.826082997483     -1.868919939038     -1.026965867925
H        -1.865280166981      1.401668007105      1.549874132075
H        -4.225877152951      1.130946884767      0.939486132075
H        -3.196620983785     -2.133228061892     -1.635450867925
H        -4.904857061395     -0.635691150421     -0.655473867925

13
125 W1X-1
Si        2.617851669932     -0.856550510474      0.186864740635
O         1.436226825650      0.126655944467     -0.385757595440
Si        0.000186174474      0.849686181294     -0.443641171044
O        -1.187989719620     -0.225393876814     -0.270120273945
Si       -2.663027377371     -0.812811019871      0.140177678467
H         3.249679908729     -0.240382101581      1.372472573584
H         2.047469480669     -2.169637565187      0.558561448589
H        -2.919596733685     -0.576395969297      1.576599374226
H        -2.677049002505     -2.263540439933     -0.136533982233
H        -0.132974603059      1.580430760801     -1.702255235942
H        -3.708951810066     -0.144789533225     -0.664294990009
F        -0.093325662023      1.901841333611      0.750297860285
H         3.625310331383     -1.036898808595     -0.877824448525

19
126 W1X-1
Si        2.107078087975     -0.878880205909      0.274864048780
O         0.936383100339      0.254697806860      0.087520048780
Si       -0.510496892373      0.922916822641      0.433213048780
O        -1.714933902432      0.000643835778     -0.173055951220
Si       -2.764114916076     -1.250265152778     -0.188216951220
H         2.364894085768     -1.081239208721      1.722117048780
H         1.635274073962     -2.163633200763     -0.296402951220
H        -2.999606921516     -1.748980150209      1.186962048780
C        -0.598412873962      2.610821823600     -0.334814951220
H        -1.556945868776      3.086253834055     -0.120276951220
H         0.192938133068      3.255355814969      0.051457048780
H        -0.486303874627      2.549841822377     -1.418670951220
H        -2.224458928097     -2.352345158664     -1.014874951220
H        -4.047331911100     -0.794098138781     -0.764839951220
H        -0.665606891797      0.975652824333      1.905042048780
C         3.663535094065     -0.320486222886     -0.588726951220
H         4.450334085896     -1.069477231468     -0.475850951220
H         3.489527095670     -0.173337220988     -1.655638951220
H         4.030432104307      0.618458773112     -0.171525951220

22
127 W1X-1
H        -1.794030573139     -1.065429996384     -1.683066274517
Si       -1.981048648952     -0.495330378869     -0.322351644476
C        -2.048277798403     -1.885939461293      0.926397164532
O        -0.697318433687      0.478650941654      0.015799977657
Si        0.785977403412      1.073227649276     -0.295440818718
C         1.052342199806      2.611822178875      0.709891259561
O         1.931175335133     -0.023336869880      0.108083025997
Si        2.858281522389     -1.344332054593     -0.132210348624
H         2.119877539729     -2.565144848195      0.265013965891
H         0.900208359366      1.337725427693     -1.748581523323
H         4.079761691763     -1.228910950858      0.693085711887
H        -1.132351101235     -2.478479750238      0.904956826066
H        -2.174495813086     -1.499774525443      1.939712727673
H        -2.884532761086     -2.556299965657      0.716297815061
H         3.242798117187     -1.460840323422     -1.558133169299
C        -3.541811555057      0.534019229752     -0.290829979870
H         2.039916375546      3.035388826644      0.519743577517
H         0.306141221259      3.369620683202      0.465279533955
H         0.976962650210      2.395355546100      1.776931676404
H        -4.415999711162     -0.077668065692     -0.523951231970
H        -3.698519793821      0.981493011013      0.692592264480
H        -3.495052367049      1.341127651648     -1.023657228944

25
128 W1X-1
Si       -2.963001138198     -1.420700814689     -0.070093163265
O        -2.139218011469     -0.014034888905     -0.110485163265
Si       -1.007460915233      1.054155009132      0.397565836735
O         0.472984040535      0.563185875755     -0.050676163265
Si        1.889036964307     -0.282923251820     -0.031051163265
C         1.824678848292     -1.570657246022     -1.391678163265
H         2.750903796272     -2.148067329468     -1.432698163265
H         1.002907785123     -2.271809171987     -1.234647163265
H         1.680729890372     -1.103577233054     -2.367734163265
H        -2.138664236988     -2.517243888955     -0.629116163265
H        -1.068230910380      1.108022014607      1.877270836735
C         3.281673073821      0.932651622714     -0.341728163265
H         3.320095142643      1.696555619252      0.437202836735
H         4.250239028381      0.428284535453     -0.360018163265
H         3.153164119541      1.440129634291     -1.299604163265
C         2.099156890153     -1.106014270751      1.642510836735
H         2.107147956438     -0.370264271471      2.448933836735
H         1.291605826507     -1.812460197996      1.844625836735
H         3.039658840296     -1.659410355483      1.690308836735
H        -3.334953169519     -1.768351781179      1.321463836735
H        -4.192006125502     -1.279778703965     -0.879989163265
C        -1.377217766122      2.709240042444     -0.361496163265
H        -2.370268734753      3.057434131910     -0.072426163265
H        -0.649611698849      3.455950976892     -0.038939163265
H        -1.342640771223      2.652624039329     -1.450894163265

22
129 W1X-1
C        -0.004667610788      2.693245885930     -0.332199272553
Si       -0.010970852224      1.026635137616      0.488028594749
O        -1.338586665555      0.207423103548      0.008861912521
Si       -2.399242782946     -1.039634929188      0.099708274757
O         1.342136447911      0.220144282570      0.060914586814
Si        2.448482028860     -0.977910006260      0.230233266644
C         3.987466940165     -0.552261895298     -0.735384702860
H         2.774368053063     -1.145571404441      1.668377929861
H         1.868528594171     -2.249463377786     -0.265589010078
H        -2.526557874755     -1.476555033071      1.512588131521
H        -0.898456861170      3.260463924319     -0.067034858956
H         0.867295650053      3.273996741128     -0.026732494859
H         0.020837384613      2.590791694465     -1.418462237513
H        -1.876081351072     -2.177430789224     -0.693650357399
C        -4.059722981540     -0.503311716901     -0.562070069346
H        -0.040346772497      1.141279588773      1.964623857176
H         4.729814441878     -1.347295398646     -0.636957388363
H         3.764104365784     -0.430001444212     -1.796260205687
H         4.436470761808      0.373989385617     -0.373753850073
H        -4.771269089045     -1.330797852040     -0.518737589059
H        -4.468877478467      0.323077080868      0.021061824497
H        -3.982443681891     -0.180318677436     -1.601343383295

25
130 W1X-1
C        -2.096541402510     -2.108944478541      0.846918579612
Si       -2.297737485981     -0.636813736262     -0.289096003639
C        -3.960168065321      0.188097510381     -0.056337955146
O        -1.112991169788      0.461336213039      0.025446384190
Si        0.260885498669      1.252784719030     -0.350075509253
C         0.390664351658      2.779294405779      0.701361079065
O         1.562867593709      0.307197783468     -0.063626268365
Si        2.551999058817     -0.950317356567     -0.416148506090
H         2.837489690769     -0.962664033012     -1.872389700195
H        -2.862496159276     -2.861377501660      0.646823503761
H        -1.121910102413     -2.579864426152      0.709905835315
H        -2.182481094448     -1.813181667181      1.894312954186
C         4.139096435351     -0.793317898787      0.552647147369
H         0.238655485043      1.583507545161     -1.794259515447
H        -4.070744077626      1.044040777176     -0.723999488599
H        -4.773507146377     -0.508725535540     -0.270064955157
H        -4.083593692382      0.543140460972      0.968655831122
H         1.867415400340     -2.220608297204     -0.069552115396
H         1.302192010918      3.333877349767      0.472310552644
H        -0.459931217690      3.441579913366      0.531638692580
H         0.410169261487      2.519491589777      1.761225403754
H        -2.164633638660     -1.084330169576     -1.701010187247
H         4.803870294748     -1.631407886930      0.332431782747
H         4.664902451332      0.128677501547      0.300074003051
H         3.945224226721     -0.790355592378      1.626283636619

28
131 W1X-1
C         2.382952753895     -1.228413052905      1.607261910260
Si        2.187388229965     -0.431880603359     -0.080992843859
O         0.898226592056      0.596145429039     -0.056351097849
Si       -0.493238401505      1.265066482967      0.448033938255
O        -1.762832119826      0.303716437644      0.074451778163
Si       -2.685977845726     -1.031227190421      0.289912522536
H        -2.932382418875     -1.234790417745      1.739543486966
C         1.877375553816     -1.738428800909     -1.389234619448
C         3.708949682526      0.576629711404     -0.508041870714
C        -0.731137070466      2.908689055513     -0.387180219717
H         2.534595191052     -0.477797237812      2.385284853501
H         1.501637369027     -1.813779574700      1.876814308689
H         3.242940965615     -1.901630420347      1.624746323643
H         1.744660088758     -1.284858606047     -2.373273203867
H         0.978320314967     -2.315571646161     -1.165319198988
H         2.713956330839     -2.437552054318     -1.455380311440
H         3.892564747182      1.350072592759      0.240183742173
H         3.593816503401      1.069807628205     -1.475068932542
H         4.599650314614     -0.053293330752     -0.560000327114
H        -1.659410478838      3.381042567281     -0.061270663781
H        -0.774460179228      2.790230412110     -1.471330209387
H         0.092640098750      3.585635899696     -0.154433206826
C        -4.304049713006     -0.833180249635     -0.618338594199
H        -1.956969938648     -2.218275135644     -0.222510330705
H        -0.446442283958      1.409826356050      1.922531524140
H        -4.925401126204     -1.721825759288     -0.487819893571
H        -4.862573965729      0.026124074578     -0.244180946239
H        -4.139252309427     -0.691461910751     -1.687472731304

28
132 W1X-1
Si       -2.367602638921     -0.730504715658      0.042598906889
C        -3.381170946020     -0.568730998631      1.607897843681
H        -3.967506394441      0.352238118274      1.606172382823
H        -2.742032471105     -0.557523860520      2.492304282096
H        -4.074221356701     -1.406835116366      1.709036024358
C        -3.452502909017     -0.739865169464     -1.480249432918
H        -2.853071830537     -0.834666431074     -2.386972799854
H        -4.032741257992      0.181768546825     -1.556211150982
H        -4.153693233339     -1.576740581826     -1.453829684498
O        -1.312293283275      0.523136197011     -0.076005561381
Si        0.047666398502      1.343361946483      0.293687293501
O         1.369020064743      0.446868278190     -0.037535827664
Si        2.470607258318     -0.714027484041      0.343795405108
H         2.261816295412     -1.118468649836      1.759768785172
C         2.218642661197     -2.198379231525     -0.765915467865
H         2.929865318640     -2.990715136803     -0.522477252681
H         1.212743154263     -2.605359344146     -0.652360923460
H         2.358061890736     -1.933657256850     -1.815889879192
C         0.102361833420      2.903271144053     -0.715771752417
H        -0.771290110790      3.526385951050     -0.517146488556
H         0.994361190891      3.486930410558     -0.481844053730
H         0.118529107734      2.674498397067     -1.782852992726
H        -1.591246856974     -1.997834551133      0.098479055213
H         0.034350355729      1.640250150516      1.746090321081
C         4.189602895602     -0.000646647355      0.153990121357
H         4.331492160174      0.861665744762      0.807413150765
H         4.949223557499     -0.742151808593      0.410782669741
H         4.370550767371      0.322668579045     -0.872980681197

31
133 W1X-1
C         1.975558031335     -1.992251942685     -1.061334061404
H         1.051902041089     -2.476741961280     -0.739310061404
H         1.849860025326     -1.693755945216     -2.103851061404
H         2.772999046341     -2.737657926631     -1.022868061404
Si        2.376499001568     -0.513615934614      0.019907938596
C         3.949684984794      0.319595097057     -0.568734061404
H         4.188190967257      1.190741101859      0.044479938596
H         3.851423977996      0.657269095079     -1.602156061404
H         4.800975998536     -0.363000885805     -0.521346061404
C         2.547386012214     -1.042464931173      1.812721938596
H         1.635304021846     -1.520910949535      2.174806938596
H         2.755595995034     -0.189045926982      2.460833938596
H         3.364700026599     -1.757013914720      1.933333938596
O         1.150598979551      0.580038040707     -0.117145061404
Si       -0.185215036982      1.401303013815      0.312666938596
C        -0.240338069562      3.019624012705     -0.601757061404
H        -1.128907081072      3.591374994817     -0.328533061404
H        -0.263132066245      2.854875012247     -1.680511061404
H         0.636693918210      3.627028030361     -0.371550061404
O        -1.529638019856      0.550578986750     -0.051995061404
Si       -2.522402993627     -0.752299033236      0.070276938596
C        -3.292803987005     -1.081217048745     -1.601688061404
H        -3.946973969416     -1.954960061915     -1.564431061404
H        -2.526703983224     -1.269070033323     -2.355480061404
H        -3.889169004154     -0.229378060751     -1.934294061404
H        -0.154578041331      1.617333014432      1.779679938596
C        -3.825889000072     -0.432150059477      1.374776938596
H        -3.370200003977     -0.238186050303      2.347158938596
H        -4.487544982714     -1.294384072797      1.482953938596
H        -4.440921017459      0.431491928141      1.114309938596
H        -1.713124969854     -1.933187016944      0.476054938596

34
134 W1X-1
C         2.436306481515     -1.592745400186      1.424018248292
H         2.501576205163     -1.053675915179      2.371110155498
H         1.472702500807     -2.105386226072      1.398449180090
H         3.216435578362     -2.357233292616      1.423695708583
Si        2.630378534404     -0.429170392342     -0.036999614604
C         2.467184753059     -1.374937732539     -1.648384130140
H         2.564342061554     -0.707070111432     -2.506419070469
H         1.495791403887     -1.867576858908     -1.719590006122
H         3.238193316217     -2.143610619112     -1.736322352196
C         4.286501980499      0.445880809458      0.042661913238
H         4.389377662375      1.010294018639      0.971410191666
H         4.399358812134      1.146858620550     -0.786509155653
H         5.113855332638     -0.265310266861     -0.007855012347
O         1.455896870162      0.725281226462      0.016288184722
Si        0.014066663504      1.361583426699      0.416547454983
C        -0.146915697226      3.034642806311     -0.383783441371
H        -1.095534410493      3.505945508841     -0.120015947898
H        -0.102502267881      2.951187576809     -1.471240655798
H         0.659056973934      3.697269539196     -0.063535497683
O        -1.189111859219      0.384319057507     -0.083050779034
Si       -2.595674349518     -0.469265032786     -0.031916083847
C        -2.358763019483     -2.027534653294     -1.047575311094
H        -3.271042064047     -2.627636797328     -1.069844314934
H        -1.562469021230     -2.650609617240     -0.636033916654
H        -2.093729734019     -1.786997876375     -2.078815598039
C        -2.999820363182     -0.903835075874      1.748870975670
H        -3.928185387717     -1.475934239186      1.811622957781
H        -3.122329882912     -0.007026734512      2.359232553646
H        -2.209021941539     -1.506146922386      2.200141796801
H        -0.059773702507      1.474802660251      1.893732608813
C        -3.962837405576      0.583870670537     -0.768351005498
H        -4.110517253810      1.500660953031     -0.194103806897
H        -4.912971561687      0.045243552707     -0.780651740824
H        -3.729624961854      0.869030206953     -1.795945408904

13
135 W1X-1
Si        2.332480074872     -0.345458488422     -0.069582987805
O         1.095158933759      0.620211330768     -0.481702987805
Si       -0.396189157027      1.241478112836     -0.354099987805
O        -1.520948989499      0.095048948475     -0.399499987805
Si       -2.348839792847     -1.250682172505      0.053938012195
H         3.150969112825     -0.605179368816     -1.262634987805
H         3.095971988056      0.248642623147      1.038356012195
H        -1.809649621954     -2.420140093713     -0.669527987805
H        -3.769886821028     -1.057833380163     -0.299167987805
H        -0.610828298247      2.207875081471     -1.426129987805
H        -2.219152762364     -1.459286153554      1.511199012195
F         1.751309279404     -1.745111573349      0.440674012195
F        -0.490800268441      2.003902099011      1.040877012195

13
136 W1X-1
Si        2.084503992628     -0.089419935064      0.267322988889
O         0.820037954776      0.815847012066     -0.133589011111
Si       -0.737598061733      1.210688946937     -0.374243011111
O        -1.661236007087     -0.096253091683     -0.487010011111
Si       -2.517952951523     -1.425132127504     -0.033167011111
H        -1.778074900954     -2.634552096568     -0.445143011111
H        -3.830160953194     -1.385153182371     -0.709436011111
H        -0.850837096039      2.031151942202     -1.574890011111
H        -2.708275951517     -1.425265135462      1.432157988889
F         2.869466009813     -0.500436902242     -1.044571011111
F         1.584269048730     -1.431161955980      0.949781988889
H         2.986520963313      0.611685102652      1.171794988889
F        -1.197616097913      2.075983927702      0.878291988889

19
137 W1X-1
Si       -0.600553000000      2.362581000000     -1.240399195122
O         0.000000000000      1.334007000000     -0.125987195122
Si        0.000000000000      0.000000000000      0.826093804878
O         0.000000000000     -1.334007000000     -0.125987195122
Si        0.600553000000     -2.362581000000     -1.240399195122
H        -0.368829000000      1.836311000000     -2.604576195122
H         0.080784000000      3.667928000000     -1.102189195122
H        -2.056941000000      2.555333000000     -1.044236195122
H         2.056941000000     -2.555333000000     -1.044236195122
C         1.553172000000      0.041387000000      1.854937804878
H         1.577758000000      0.929802000000      2.488465804878
H         1.622811000000     -0.834402000000      2.502541804878
H         2.441459000000      0.061428000000      1.221196804878
C        -1.553172000000     -0.041387000000      1.854937804878
H        -1.577758000000     -0.929802000000      2.488465804878
H        -1.622811000000      0.834402000000      2.502541804878
H        -2.441459000000     -0.061428000000      1.221196804878
H         0.368829000000     -1.836311000000     -2.604576195122
H        -0.080784000000     -3.667928000000     -1.102189195122

22
138 W1X-1
Si        2.530208008524     -1.599148230810      0.064506844444
O         1.658613112832     -0.262675162784     -0.271440155556
Si        0.507502201425      0.872431927057      0.004959844444
O        -0.952659855608      0.141689041019      0.126974844444
Si       -2.195256925496     -0.753762861999     -0.453140155556
H         1.758321913430     -2.817556170566     -0.269023155556
C        -3.680114910965     -0.567576746109      0.662339844444
H        -4.007989829842      0.471825279481      0.712495844444
H        -4.513895957676     -1.166069681035      0.288906844444
H        -3.454041937010     -0.901285763754      1.676200844444
H         2.891227005107     -1.642923258987      1.501676844444
H         3.770492010322     -1.576103327611     -0.741160155556
H        -1.783439036577     -2.177009894140     -0.521163155556
C         0.849216268168      1.727596900387      1.626082844444
H         1.822420306723      2.221593824431      1.615909844444
H         0.091257327241      2.484474959544      1.835780844444
H         0.843749212539      1.014838900814      2.452607844444
C         0.516267292821      2.043468926373     -1.445438155556
H        -0.238903646339      2.822994985313     -1.329740155556
H         1.487757330802      2.530106850551     -1.548611155556
H         0.310080251432      1.513166942466     -2.376742155556
H        -2.531218890424     -0.304390835778     -1.827895155556

25
139 W1X-1
Si       -2.618325226350     -1.661736540068      0.017749857143
O        -1.847723078559     -0.261006621374     -0.294714142857
Si       -0.778115950947      0.948475265772      0.003820857143
O         0.714683981981      0.312784108267      0.199589857143
Si        2.111523910433     -0.365336039113     -0.338573142857
C         3.558176008020      0.559568808251      0.404618857143
H         4.506235964104      0.143349708221      0.057183857143
H         3.535845119314      1.614395810607      0.126108857143
H         3.545376001727      0.499932809602      1.494675857143
H        -3.056695232450     -1.719551493815      1.432678857143
C         2.148723719273     -2.177108043038      0.126262857143
H         1.301033662855     -2.711825953598     -0.304972142857
H         3.062681669170     -2.651973139469     -0.237219142857
H         2.111885705529     -2.307377039151      1.209632857143
H        -3.806332236921     -1.761928414721     -0.857665142857
C        -0.808950830442      2.090592269026     -1.470131142857
H        -1.808061787066      2.501706374442     -1.625118142857
H        -0.119337742250      2.926460196265     -1.338743142857
H        -0.522867886404      1.560203238841     -2.380006142857
C        -1.247795860280      1.807796315328      1.591105857143
H        -0.553320774677      2.619129242054      1.816592857143
H        -2.251386815463      2.232564421217      1.530366857143
H        -1.228674933692      1.112015313311      2.431826857143
H         2.162735923542     -0.241096044516     -1.820126142857
H        -1.726880348026     -2.814958634124     -0.247327142857

28
140 W1X-1
C         1.941381007481     -1.988709999661     -0.848599047170
H         1.152991977157     -2.614983961488     -0.426806047170
H         1.760187011638     -1.902848990888     -1.921745047170
H         2.889688982068     -2.513550045578     -0.713358047170
Si        1.978778089229     -0.300389001472     -0.032460047170
C         3.319888140787      0.764432933592     -0.796496047170
H         3.344616188790      1.755815932394     -0.340013047170
H         3.154043147141      0.895665941622     -1.867446047170
H         4.306209118979      0.314032885834     -0.665520047170
C         2.262206080557     -0.479496015196      1.815082952830
H         1.477925051491     -1.079780977221      2.280474952830
H         2.277489127637      0.492838984064      2.311315952830
H         3.216974056847     -0.969159061425      2.019413952830
O         0.535297125351      0.445631068421     -0.300778047170
Si       -0.987581849708      0.960730142158     -0.039393047170
C        -1.615269811445      1.750964172551     -1.609152047170
H        -2.642694794470      2.101548222298     -1.495623047170
H        -1.592616845724      1.043013171454     -2.439625047170
H        -0.997981769992      2.607089142662     -1.887570047170
O        -1.942590911777     -0.321170811601      0.342680952830
Si       -2.726241979533     -1.720514773657      0.062204952830
H        -1.799477035111     -2.868355818530      0.199180952830
C        -1.032634793055      2.130773144339      1.413115952830
H        -2.048302776000      2.483005193518      1.602149952830
H        -0.402394750758      3.004327113823      1.236420952830
H        -0.677745816872      1.638878127156      2.320406952830
H        -3.819767986686     -1.868245720708      1.047576952830
H        -3.303575980493     -1.740326745702     -1.303094047170

25
141 W1X-1
C         1.550905151675      0.045076405857     -2.115992348766
Si        0.000000000000      0.000000000000     -1.081003180543
C        -1.550905151675     -0.045076405857     -2.115992348766
O         0.000000000000      1.336065225002     -0.133029624846
Si       -0.656826142801      2.337181533947      0.983065584975
C         0.491499235855      3.776004457738      1.291805157903
O         0.000000000000     -1.336065225002     -0.133029624846
Si        0.656826142801     -2.337181533947      0.983065584975
H         1.967811466758     -2.831430498712      0.489503148170
H        -0.891323612948      1.591672437167      2.244196324431
H         0.891323612948     -1.591672437167      2.244196324431
H        -1.967811466758      2.831430498712      0.489503148170
H         2.440747411219      0.077866643579     -1.484823059546
H         1.567111962169      0.927596079799     -2.758101536123
H         1.626522162588     -0.836310634056     -2.755334147266
H        -2.440747411219     -0.077866643579     -1.484823059546
H        -1.567111962169     -0.927596079799     -2.758101536123
H        -1.626522162588      0.836310634056     -2.755334147266
C        -0.491499235855     -3.776004457738      1.291805157903
H        -0.061576125120     -4.454008144401      2.032360976285
H        -1.456387631815     -3.433460799259      1.669867663376
H        -0.667373270269     -4.343273906915      0.377234789962
H         0.061576125120      4.454008144401      2.032360976285
H         1.456387631815      3.433460799259      1.669867663376
H         0.667373270269      4.343273906915      0.377234789962

28
142 W1X-1
Si       -2.293071961051     -0.700095073568     -0.392867037736
C        -2.096813842956     -2.408894060004      0.342981962264
H        -2.196208844702     -2.383631066873      1.429976962264
H        -1.118515813893     -2.829425992395      0.105434962264
H        -2.857145795952     -3.089031112551     -0.047285037736
C        -3.964962011618      0.031604810889      0.021253962264
H        -4.079191080264      1.024891802994     -0.415874037736
H        -4.098008017919      0.122773801694      1.101047962264
H        -4.771045968203     -0.596599244819     -0.363990037736
O        -1.119938029494      0.290259007507      0.191592962264
Si        0.254252909919      1.166945102477      0.060784962264
C         0.446739841400      2.158393115780      1.629493962264
H         1.360435800151      2.755266178925      1.612363962264
H         0.491237886674      1.503288118855      2.501343962264
H        -0.395687205599      2.838468057560      1.768187962264
O         1.535970979647      0.157990191056     -0.111140037736
Si        2.500138064889     -1.075440742311      0.360994962264
H         1.770853153588     -2.358892792711      0.205871962264
C         0.187146835558      2.242925097839     -1.462196037736
H         1.105881795574      2.821492161333     -1.574116037736
H        -0.647198212976      2.945199040178     -1.414884037736
H         0.064244877444      1.636855089346     -2.361526037736
H         2.848136054046     -0.918539718261      1.796174962264
C         4.053512066361     -1.096732634958     -0.674127037736
H         4.615385002205     -0.168415596127     -0.560347037736
H         4.701682123399     -1.922066590163     -0.371500037736
H         3.818672075115     -1.223404651187     -1.732036037736
H        -2.153994954994     -0.787729063956     -1.871689037736

31
143 W1X-1
C        -2.022460922163     -2.011888043112     -1.151024947368
H        -2.017361933390     -1.684832042937     -2.192594947368
H        -1.091509903643     -2.551365011154     -0.966879947368
H        -2.846038897890     -2.718970071385     -1.029213947368
Si       -2.202857972243     -0.553043049305      0.013811052632
C        -2.181879952052     -1.141212048585      1.797200052632
H        -2.279118980746     -0.305341051923      2.492808052632
H        -1.252246934109     -1.663903016672      2.030705052632
H        -3.006222928383     -1.830693076884      1.992715052632
C        -3.792482004115      0.375386896125     -0.345240947368
H        -3.807551016767      0.743941895608     -1.372687947368
H        -3.905840033629      1.235137892234      0.317979052632
H        -4.665876982091     -0.266169133857     -0.209312947368
O        -0.949454007795      0.482600993722     -0.242150947368
Si        0.483514966536      1.230352042914     -0.033779947368
C         0.460522932325      2.226916042125      1.544386052632
H         1.412774914820      2.736845074814      1.701426052632
H         0.282108954406      1.583700036000      2.407916052632
H        -0.325330093672      2.984201015148      1.522101052632
O         1.677173004887      0.113171083891      0.116432052632
Si        2.610602046991     -1.113327884066     -0.427647947368
C         4.126451052865     -1.284446832029      0.648876052632
H         4.751327081170     -2.108971810578      0.298737052632
H         3.851489059814     -1.486871841468      1.685139052632
H         4.728139021627     -0.374474811374      0.629537052632
H         1.829070090311     -2.375244910895     -0.402346947368
C         0.809990930123      2.291067054122     -1.534907947368
H         1.765519912222      2.812519086924     -1.453848947368
H         0.027771904338      3.042180027269     -1.659394947368
H         0.835338950910      1.685525054992     -2.442675947368
H         3.013327038091     -0.854063870241     -1.833449947368

37
144 W1X-1
C        -3.092632020123     -0.726731107015      1.780237976923
H        -2.355352989309     -1.267425064999      2.376808976923
H        -3.214733076612      0.264491886026      2.221211976923
H        -4.046025990247     -1.250966161348      1.877223976923
Si       -2.561451026393     -0.616708076744     -0.017321023077
C        -3.838934080923      0.340143850454     -1.007028023077
H        -3.540011086202      0.432771867489     -2.052924023077
H        -3.977064138355      1.347925842582     -0.609925023077
H        -4.810355052493     -0.158726204907     -0.983080023077
C        -2.344932928399     -2.336234064405     -0.734110023077
H        -1.597935896023     -2.904329021834     -0.176461023077
H        -2.019419930996     -2.290660045854     -1.775103023077
H        -3.280492896331     -2.898941117721     -0.702834023077
O        -1.113905070342      0.154476005750     -0.112225023077
Si        0.021768863075      1.322819070471      0.016893976923
C         0.009145804272      2.354654069752     -1.541670023077
H         0.778300760166      3.128589113585     -1.508294023077
H        -0.954648223816      2.847523014826     -1.683845023077
H         0.197972839623      1.734341080513     -2.419800023077
C        -0.302162196189      2.362741052011      1.535650976923
H         0.467688760247      3.127170095884      1.656383976923
H        -0.302209161068      1.746472052008      2.436485976923
H        -1.267588225059      2.869333996992      1.475905976923
O         1.486534902837      0.625118153947      0.184607976923
Si        2.624924969825     -0.550336781177      0.017405976923
C         4.268375928142      0.181077312481      0.547490976923
H         5.074046969915     -0.551912641604      0.466843976923
H         4.230211908775      0.520914310307      1.584193976923
H         4.535470879281      1.038449327703     -0.073280023077
C         2.705775001039     -1.098067776570     -1.777234023077
H         3.465103045044     -1.870224733296     -1.919960023077
H         2.955708953458     -0.263146762326     -2.434836023077
H         1.750137024473     -1.509266831031     -2.108298023077
C         2.176833052809     -2.006487806714      1.114038976923
H         2.924539098010     -2.799631764103      1.043731976923
H         1.213281077045     -2.431753861625      0.827586976923
H         2.110126035637     -1.705163810515      2.161232976923

31
145 W1X-1
C        -2.107537641938     -2.535379247968      0.120200061404
H        -1.121361597817     -2.863891115519     -0.211166938596
H        -2.145157629614     -2.627140253021      1.207540061404
H        -2.847552549947     -3.220316347357     -0.299563938596
Si       -2.446261878097     -0.777021293461     -0.421286938596
C        -4.133852955176     -0.203116520116      0.150460061404
H        -4.332611092583      0.819966453190     -0.173008938596
H        -4.211405951315     -0.231865530532      1.239127061404
H        -4.920951869592     -0.840347625828     -0.258560938596
O        -1.300615011900      0.219226860407      0.203566061404
Si       -0.051796153328      1.272253028131      0.104330061404
C         0.053025723840      2.186819042209      1.727460061404
H         0.892342630123      2.884603154935      1.734339061404
H         0.189605817321      1.490788060553      2.556992061404
H        -0.858515352647      2.756315919784      1.917951061404
O         1.343748956497      0.454537215562     -0.137008938596
Si        2.345903130642     -0.842088649842     -0.165030938596
C         3.740514084334     -0.497299462537     -1.363505938596
H         4.416408199190     -1.352470371760     -1.431506938596
H         4.326095968030      0.368661616111     -1.048550938596
H         3.355632057241     -0.295567514229     -2.364359938596
C        -0.302469308499      2.427598994464     -1.341400938596
H         0.535420598425      3.120613106998     -1.437200938596
H        -1.213192387829      3.018265872148     -1.225370938596
H        -0.381834233753      1.871065983805     -2.277009938596
H         1.580309289711     -2.026460752666     -0.637708938596
H        -2.387870887820     -0.704627285619     -1.906311938596
C         2.999733177873     -1.193755562028      1.554614061404
H         2.185918206012     -1.403268671329      2.250868061404
H         3.565420063910     -0.345227486053      1.944572061404
H         3.661919294540     -2.062416473093      1.547340061404

34
146 W1X-1
C         2.244109962438     -1.262221063132      1.788314032787
H         2.366636949449     -0.434815061209      2.490078032787
H         1.286188969960     -1.741423078170      1.999368032787
H         3.030985973871     -1.990579050780      1.996933032787
Si        2.328934953124     -0.668931061801      0.008699032787
C         2.101646975790     -2.112767065369     -1.166595967213
H         2.129235970584     -1.781137064936     -2.206370967213
H         1.143521983568     -2.608254080409     -0.999141967213
H         2.889026987492     -2.858215053008     -1.034752967213
C         3.971021939800      0.179831963977     -0.313584967213
H         4.114495926452      1.030143966229      0.356025032787
H         4.026373933973      0.550991964846     -1.338751967213
H         4.807879950561     -0.505655022886     -0.162777967213
O         1.129541936012      0.421152919371     -0.270276967213
Si       -0.180127078896      1.370763898812     -0.065973967213
C         0.036010904344      2.438442902205      1.451799032787
H        -0.836077105657      3.075524888514      1.610511032787
H         0.910540894188      3.085391915933      1.360050032787
H         0.165207913973      1.825021904233      2.345402032787
C        -0.404932094969      2.394693895283     -1.610892967213
H        -1.286619105005      3.034006881442     -1.537579967213
H        -0.527501084925      1.754832893359     -2.486635967213
H         0.460808894964      3.035962908873     -1.786689967213
O        -1.512682064385      0.446397877893      0.157031032787
Si       -2.428755043088     -0.910242136488      0.093520032787
C        -3.711191044248     -0.836356156620      1.454064032787
H        -4.325415030072     -1.739394166262      1.460537032787
H        -4.375548057692      0.020070832951      1.323049032787
H        -3.238766045653     -0.746867149203      2.433541032787
C        -3.235172040565     -1.070975149147     -1.589358967213
H        -3.842596026339     -1.977194158682     -1.643292967213
H        -2.487248039708     -1.125551137406     -2.382160967213
H        -3.885394053933     -0.219404159354     -1.799375967213
H        -1.550326024567     -2.090031122698      0.318108032787

13
147 W1X-1
Si        0.000000000000      2.903107000000     -0.793393073171
O         0.000000000000      1.314460000000     -0.379702073171
Si        0.000000000000      0.000000000000      0.523733926829
O         0.000000000000     -1.314460000000     -0.379702073171
Si        0.000000000000     -2.903107000000     -0.793393073171
H         1.208795000000      3.555877000000     -0.249397073171
H         0.000000000000      2.992757000000     -2.266875073171
H         0.000000000000     -2.992757000000     -2.266875073171
H        -1.208795000000     -3.555877000000     -0.249397073171
H         1.208795000000     -3.555877000000     -0.249397073171
F         1.266554000000      0.000000000000      1.471627926829
H        -1.208795000000      3.555877000000     -0.249397073171
F        -1.266554000000      0.000000000000      1.471627926829

13
148 W1X-1
Si        2.628124118721     -0.237527915079     -0.184403255556
O         1.126777071678      0.359330966588     -0.352090255556
Si       -0.364168963813      0.809624849075      0.024053744444
O        -1.403366869818     -0.382932232833     -0.159801255556
Si       -2.778492799180     -1.279148341217     -0.068021255556
H        -3.200795790652     -1.387349374502      1.343265744444
H        -2.488794693597     -2.618740318384     -0.614657255556
H        -3.839694850582     -0.626996424859     -0.861926255556
F         2.529402238771     -1.760658922860      0.279876744444
H         3.349914060318      0.503467141811      0.860577744444
F        -0.397763005375      1.336942846427      1.514698744444
H         3.293434116028     -0.203350862641     -1.493530255556
F        -0.764730059684      2.025993817503     -0.899176255556

13
149 W1X-1
Si        1.069235388994     -2.292350565239     -0.757762771328
O         0.781386174176     -1.077731730209      0.284806415041
Si        0.000000000000      0.000000000000      1.172240050528
O        -0.781386174176      1.077731730209      0.284806415041
Si       -1.069235388994      2.292350565239     -0.757762771328
H        -0.896243765985      3.580695741392     -0.071858815132
H        -2.406237136295      2.108710672864     -1.336917188107
F         0.000000000000     -2.218277946103     -1.939034572126
H         0.896243765985     -3.580695741392     -0.071858815132
F        -1.039478281340     -0.728575926842      2.109403808550
H         2.406237136295     -2.108710672864     -1.336917188107
F         1.039478281340      0.728575926842      2.109403808550
F         0.000000000000      2.218277946103     -1.939034572126

17
150 W1X-1
O         0.000000000000      0.000000000000      0.215488030833
Si       -1.108770798326     -1.140767007904      0.570628426220
H        -1.445782858456     -1.075334759551      2.005054575242
H        -2.291382587387     -0.902856682073     -0.278570999222
Si        1.108770798326      1.140767007904      0.570628426220
H         1.445782858456      1.075334759551      2.005054575242
H         2.291382587387      0.902856682073     -0.278570999222
O        -0.514952270490     -2.623275088600      0.268794909198
O         0.514952270490      2.623275088600      0.268794909198
Si        0.000000000000      3.839503591610     -0.697928007605
H         0.790366409974      3.870477116624     -1.949837298920
H        -1.428683605630      3.648188948745     -1.029779950749
H         0.170105890507      5.117949144987      0.023016416133
Si        0.000000000000     -3.839503591610     -0.697928007605
H        -0.790366409974     -3.870477116624     -1.949837298920
H         1.428683605630     -3.648188948745     -1.029779950749
H        -0.170105890507     -5.117949144987      0.023016416133

12
151 W1X-1
Si       -1.504575868771      0.868667282851      0.000000000000
H        -2.226573231504      1.285512654579      1.215562000000
H        -2.226573231504      1.285512654579     -1.215562000000
O         0.000000000000      1.532557055556      0.000000000000
O        -1.327233342860     -0.766278527778      0.000000000000
Si        1.504575868771      0.868667282851      0.000000000000
H         2.226573231504      1.285512654579     -1.215562000000
H         2.226573231504      1.285512654579      1.215562000000
Si        0.000000000000     -1.737334565702      0.000000000000
H         0.000000000000     -2.571025309158     -1.215562000000
H         0.000000000000     -2.571025309158      1.215562000000
O         1.327233342860     -0.766278527778      0.000000000000

15
152 W1X-1
Si        0.127967125000     -1.177598100000      1.502553000000
H         1.338220125000     -1.601836100000      2.230583000000
H        -1.090441875000     -1.593121100000      2.222035000000
O         0.127967125000      0.454446900000      1.324286000000
O         0.133127125000     -1.846789100000      0.000000000000
Si        0.207124125000      1.436047900000      0.000000000000
H         1.515608125000      2.120966900000      0.000000000000
Si        0.127967125000     -1.177598100000     -1.502553000000
H        -1.090441875000     -1.593121100000     -2.222035000000
H         1.338220125000     -1.601836100000     -2.230583000000
O         0.127967125000      0.454446900000     -1.324286000000
C        -1.192910875000      2.651865900000      0.000000000000
H        -1.144974875000      3.292055900000      0.882772000000
H        -2.159057875000      2.144878900000      0.000000000000
H        -1.144974875000      3.292055900000     -0.882772000000

18
153 W1X-1
Si        0.000000000000      1.500825000000     -1.396738022727
H        -1.213330000000      2.225810000000     -1.819880022727
H         1.213330000000      2.225810000000     -1.819880022727
O         0.000000000000      1.322989000000      0.232543977273
O         0.000000000000      0.000000000000     -2.070720022727
Si        0.000000000000      0.000000000000      1.228921977273
Si        0.000000000000     -1.500825000000     -1.396738022727
H         1.213330000000     -2.225810000000     -1.819880022727
H        -1.213330000000     -2.225810000000     -1.819880022727
O         0.000000000000     -1.322989000000      0.232543977273
C         1.547400000000      0.000000000000      2.262270977273
H         1.588864000000      0.882489000000      2.903290977273
H         2.439416000000      0.000000000000      1.633958977273
H         1.588864000000     -0.882489000000      2.903290977273
C        -1.547400000000      0.000000000000      2.262270977273
H        -1.588864000000     -0.882489000000      2.903290977273
H        -1.588864000000      0.882489000000      2.903290977273
H        -2.439416000000      0.000000000000      1.633958977273

18
154 W1X-1
Si        0.000000000000      0.000000000000      2.013510000000
H         1.212151000000      0.053432000000      2.852935000000
H        -1.212151000000     -0.053432000000      2.852935000000
O        -0.066338000000      1.326441000000      1.047692000000
O         0.066338000000     -1.326441000000      1.047692000000
Si        0.000000000000      1.511710000000     -0.591124000000
H         1.274774000000      2.173634000000     -0.937547000000
Si        0.000000000000     -1.511710000000     -0.591124000000
H        -1.274774000000     -2.173634000000     -0.937547000000
O         0.000000000000      0.000000000000     -1.245776000000
C        -1.452088000000      2.496424000000     -1.194336000000
H        -1.451106000000      3.493582000000     -0.750308000000
H        -2.394876000000      2.011037000000     -0.937149000000
H        -1.414046000000      2.611169000000     -2.279181000000
C         1.452088000000     -2.496424000000     -1.194336000000
H         1.451106000000     -3.493582000000     -0.750308000000
H         1.414046000000     -2.611169000000     -2.279181000000
H         2.394876000000     -2.011037000000     -0.937149000000

21
155 W1X-1
Si       -1.580825751765     -0.631889025426     -0.538831137862
H        -1.939237608169     -0.781399341834     -1.965240286234
O        -0.026893192834     -1.126839264802     -0.326510882326
O        -1.636668742584      0.972268227409     -0.153033594535
Si        1.381902919115     -0.334681606025      0.021659811303
Si       -0.457584288015      2.052081670995      0.223856995576
H        -0.740017958767      2.638296029129      1.548779859925
H        -0.404378960477      3.108009950398     -0.806127838625
O         0.972531050128      1.251647330494      0.265434353828
C         2.116571949545     -1.032426503730      1.583583866007
H         2.360037004335     -2.089609077702      1.462951477230
H         1.420450956040     -0.941858207221      2.418920339500
H         3.033732342470     -0.505717154660      1.853446344551
C         2.547848409222     -0.456294325528     -1.424553862441
H         3.469965615376      0.094808164973     -1.231126795715
H         2.813971249867     -1.495666126145     -1.625545209218
H         2.095435599162     -0.045697517551     -2.328596877439
C        -2.738296549682     -1.601081022683      0.541138393938
H        -3.766735433584     -1.262031429450      0.403941235962
H        -2.697976766481     -2.662794714265      0.290634779527
H        -2.482642122669     -1.491294362458      1.596234203543

21
156 W1X-1
Si        0.603412156250      0.655014125000      1.508142000000
H         1.901229156250      0.288158125000      2.113240000000
O         0.871870156250      1.262339125000      0.000000000000
O        -0.291906843750     -0.716121875000      1.325975000000
Si        0.603412156250      0.655014125000     -1.508142000000
H         1.901229156250      0.288158125000     -2.113240000000
Si       -0.859381843750     -1.512898875000      0.000000000000
H        -2.335507843750     -1.431801875000      0.000000000000
O        -0.291906843750     -0.716121875000     -1.325975000000
C        -0.291906843750      1.896138125000     -2.558891000000
H         0.302393156250      2.804894125000     -2.670814000000
H        -1.251821843750      2.170133125000     -2.118258000000
H        -0.479054843750      1.491864125000     -3.555410000000
C        -0.291261843750     -3.280009875000      0.000000000000
H        -0.663054843750     -3.803315875000      0.882873000000
H        -0.663054843750     -3.803315875000     -0.882873000000
H         0.797933156250     -3.345837875000      0.000000000000
C        -0.291906843750      1.896138125000      2.558891000000
H        -0.479054843750      1.491864125000      3.555410000000
H         0.302393156250      2.804894125000      2.670814000000
H        -1.251821843750      2.170133125000      2.118258000000

30
157 W1X-1
Si       -1.515185994960      0.874793042063      0.000000000000
O         0.000000000000      1.529745033333      0.000000000000
O        -1.324798060180     -0.764872516667      0.000000000000
Si        1.515185994960      0.874793042063      0.000000000000
Si        0.000000000000     -1.749586084125      0.000000000000
O         1.324798060180     -0.764872516667      0.000000000000
C         0.000000000000     -2.797464966667      1.542352000000
H         0.882299000000     -3.439267966667      1.579684000000
H        -0.882299000000     -3.439267966667      1.579684000000
H         0.000000000000     -2.176467966667      2.439588000000
C         0.000000000000     -2.797464966667     -1.542352000000
H        -0.882299000000     -3.439267966667     -1.579684000000
H         0.882299000000     -3.439267966667     -1.579684000000
H         0.000000000000     -2.176467966667     -2.439588000000
C        -2.422675727330      1.398732483333      1.542352000000
H        -3.419642929555      0.955540635600      1.579684000000
H        -2.537343929555      2.483727331067      1.579684000000
H        -1.884876549656      1.088233983333      2.439588000000
C        -2.422675727330      1.398732483333     -1.542352000000
H        -2.537343929555      2.483727331067     -1.579684000000
H        -3.419642929555      0.955540635600     -1.579684000000
H        -1.884876549656      1.088233983333     -2.439588000000
C         2.422675727330      1.398732483333     -1.542352000000
H         3.419642929555      0.955540635600     -1.579684000000
H         2.537343929555      2.483727331067     -1.579684000000
H         1.884876549656      1.088233983333     -2.439588000000
C         2.422675727330      1.398732483333      1.542352000000
H         2.537343929555      2.483727331067      1.579684000000
H         3.419642929555      0.955540635600      1.579684000000
H         1.884876549656      1.088233983333      2.439588000000

16
158 W1X-1
O         0.000000000000      1.875970000000      0.200491000000
Si        1.592326000000      1.592326000000      0.000000000000
H         2.293786000000      2.065467000000      1.207220000000
H         2.065467000000      2.293786000000     -1.207220000000
Si       -1.592326000000      1.592326000000      0.000000000000
H        -2.293786000000      2.065467000000      1.207220000000
H        -2.065467000000      2.293786000000     -1.207220000000
O         1.875970000000      0.000000000000     -0.200491000000
O        -1.875970000000      0.000000000000     -0.200491000000
Si       -1.592326000000     -1.592326000000      0.000000000000
H        -2.065467000000     -2.293786000000     -1.207220000000
H        -2.293786000000     -2.065467000000      1.207220000000
Si        1.592326000000     -1.592326000000      0.000000000000
H         2.065467000000     -2.293786000000     -1.207220000000
H         2.293786000000     -2.065467000000      1.207220000000
O         0.000000000000     -1.875970000000      0.200491000000

28
159 W1X-1
C         1.601995438240      1.265988843586     -1.414893002914
Si        1.601995438240      0.117024230715      0.076739337693
N         0.000000000000      0.000000000000      0.749199122613
Si       -1.601995438240     -0.117024230715      0.076739337693
C        -2.259341117875      1.563586672311     -0.466219294235
C        -2.725468690069     -0.805760248378      1.421277640775
C        -1.601995438240     -1.265988843586     -1.414893002914
C         2.725468690069      0.805760248378      1.421277640775
C         2.259341117875     -1.563586672311     -0.466219294235
H         2.605305324253      1.343289482463     -1.839793827720
H         0.943670342704      0.906695975542     -2.208355215483
H         1.276062065218      2.271070901395     -1.142039766239
H        -2.289104245550      2.262694469313      0.372096310269
H        -3.271698831578      1.483801602023     -0.869439089836
H        -1.629554519302      2.006145128462     -1.240344201582
H        -2.727938562322     -0.164400745763      2.305854171165
H        -2.409027256965     -1.802987580352      1.732728724782
H        -3.757293506511     -0.878513465983      1.071508815525
H        -2.605305324253     -1.343289482463     -1.839793827720
H        -0.943670342704     -0.906695975542     -2.208355215483
H        -1.276062065218     -2.271070901395     -1.142039766239
H         3.757293506511      0.878513465983      1.071508815525
H         2.409027256965      1.802987580352      1.732728724782
H         2.727938562322      0.164400745763      2.305854171165
H         3.271698831578     -1.483801602023     -0.869439089836
H         1.629554519302     -2.006145128462     -1.240344201582
H         2.289104245550     -2.262694469313      0.372096310269
H         0.000000000000      0.000000000000      1.760456353521
